# Supplementary material for: Anti-tumor necrosis factor-alpha monoclonal antibody suppresses colorectal cancer growth in an orthotopic transplant mouse model
Source: PLoS One. 2023 Mar 30;18(3):e0283822. doi: 10.1371/journal.pone.0283822 (PMC10062630; doi:10.1371/journal.pone.0283822)
Supplement: S1 Appendix — (XLSX) [file pone.0283822.s003.xlsx]

## Sheet: Control_vs_antiTNFα_padj005_deg
GeneID	baseMean	log2FoldChange(B/A)	lfcSE	stat	pvalue	padj	chr	start	end	strand	gene_sym	gene_biotype	Description	EntrezGeneID	Cellular_Component_ID	Cellular_Component_Term	Molecular_Function_ID	Molecular_Function_Term	Biological_Process_ID	Biological_Process_Term
ENSMUSG00000000409	129.436	2.94695	0.532617	5.53296	3.14866e-08	6.71552e-05	chr4	129548344	129573641	-	Lck	protein_coding		16818	GO:0099091, GO:0098978, GO:0045121, GO:0031234, GO:0030139, GO:0016020, GO:0005911, GO:0005886, GO:0005886, GO:0005829, GO:0005737, GO:0001772, GO:0000242,	postsynaptic specialization, intracellular component, glutamatergic synapse, membrane raft, extrinsic component of cytoplasmic side of plasma membrane, endocytic vesicle, membrane, cell-cell junction, plasma membrane, plasma membrane, cytosol, cytoplasm, immunological synapse, pericentriolar material,	GO:1990405, GO:0051117, GO:0044877, GO:0043548, GO:0043274, GO:0042802, GO:0042610, GO:0042609, GO:0042609, GO:0042608, GO:0042169, GO:0019903, GO:0019903, GO:0019901, GO:0016740, GO:0016301, GO:0016004, GO:0008022, GO:0005524, GO:0005515, GO:0005102, GO:0004722, GO:0004715, GO:0004715, GO:0004713, GO:0004713, GO:0004713, GO:0004713, GO:0004672, GO:0003823, GO:0001784, GO:0000166,	protein antigen binding, ATPase binding, protein-containing complex binding, phosphatidylinositol 3-kinase binding, phospholipase binding, identical protein binding, CD8 receptor binding, CD4 receptor binding, CD4 receptor binding, T cell receptor binding, SH2 domain binding, protein phosphatase binding, protein phosphatase binding, protein kinase binding, transferase activity, kinase activity, p…	GO:2001244, GO:1903039, GO:0070474, GO:0051209, GO:0050870, GO:0050856, GO:0050853, GO:0050853, GO:0046777, GO:0046777, GO:0045589, GO:0045588, GO:0045087, GO:0042542, GO:0042531, GO:0042493, GO:0035556, GO:0034116, GO:0030217, GO:0030217, GO:0030154, GO:0018108, GO:0018108, GO:0016310, GO:0010628, GO:0010038, GO:0009612, GO:0007169, GO:0007166, GO:0006919, GO:0006468, GO:0006468,	positive regulation of intrinsic apoptotic signaling pathway, positive regulation of leukocyte cell-cell adhesion, positive regulation of uterine smooth muscle contraction, release of sequestered calcium ion into cytosol, positive regulation of T cell activation, regulation of T cell receptor signaling pathway, B cell receptor signaling pathway, B cell receptor signaling pathway, protein autophos…
ENSMUSG00000000486	124.677	1.99327	0.457127	4.36043	1.29809e-05	0.00299679	chr7	127214447	127233130	-	2023-09-01	protein_coding		54204	GO:0072687, GO:0032153, GO:0031105, GO:0030496, GO:0030496, GO:0015630, GO:0008021, GO:0005940, GO:0005856, GO:0005737,	meiotic spindle, cell division site, septin complex, midbody, midbody, microtubule cytoskeleton, synaptic vesicle, septin ring, cytoskeleton, cytoplasm,	GO:0060090, GO:0042802, GO:0005525, GO:0003924, GO:0000166,	molecular adaptor activity, identical protein binding, GTP binding, GTPase activity, nucleotide binding,	GO:0061640, GO:0051311, GO:0051301, GO:0034613, GO:0017157, GO:0007056, GO:0007049,	cytoskeleton-dependent cytokinesis, meiotic metaphase plate congression, cell division, cellular protein localization, regulation of exocytosis, spindle assembly involved in female meiosis, cell cycle,
ENSMUSG00000000682	637.335	2.59496	0.624742	4.15366	3.27204e-05	0.00487844	chr4	134082448	134095082	-	Cd52	protein_coding		23833	GO:0097225, GO:0097225, GO:0031225, GO:0016020, GO:0005886,	sperm midpiece, sperm midpiece, anchored component of membrane, membrane, plasma membrane,			GO:0009617, GO:0007204, GO:0007204,	response to bacterium, positive regulation of cytosolic calcium ion concentration, positive regulation of cytosolic calcium ion concentration,
ENSMUSG00000001349	417.977	3.54999	0.825856	4.29856	1.71913e-05	0.00337354	chr9	22099216	22109630	+	Cnn1	protein_coding		12797	GO:0005856, GO:0005856,	cytoskeleton, cytoskeleton,	GO:0005516, GO:0003779, GO:0003779,	calmodulin binding, actin binding, actin binding,	GO:1904706, GO:0031032,	negative regulation of vascular associated smooth muscle cell proliferation, actomyosin structure organization,
ENSMUSG00000001444	25.1358	3.3975	0.881653	3.85356	0.000116411	0.010978	chr11	97098071	97115331	-	Tbx21	protein_coding		57765	GO:0043025, GO:0005634,	neuronal cell body, nucleus,	GO:1990837, GO:0043565, GO:0005515, GO:0003700, GO:0003677, GO:0001227, GO:0000981, GO:0000978, GO:0000976,	sequence-specific double-stranded DNA binding, sequence-specific DNA binding, protein binding, DNA-binding transcription factor activity, DNA binding, DNA-binding transcription repressor activity, RNA polymerase II-specific, DNA-binding transcription factor activity, RNA polymerase II-specific, RNA polymerase II cis-regulatory region sequence-specific DNA binding, transcription cis-regulatory reg…	GO:2000552, GO:2000329, GO:2000320, GO:0072676, GO:0072676, GO:0072676, GO:0071310, GO:0050776, GO:0048304, GO:0045893, GO:0045893, GO:0045893, GO:0045892, GO:0045580, GO:0043161, GO:0032703, GO:0030217, GO:0010628, GO:0006357, GO:0006355, GO:0001947, GO:0001708, GO:0000122,	negative regulation of T-helper 2 cell cytokine production, negative regulation of T-helper 17 cell lineage commitment, negative regulation of T-helper 17 cell differentiation, lymphocyte migration, lymphocyte migration, lymphocyte migration, cellular response to organic substance, regulation of immune response, positive regulation of isotype switching to IgG isotypes, positive regulation of tran…
ENSMUSG00000001827	6.05706	5.07836	1.57566	3.223	0.00126856	0.0466119	chr7	101858331	101870788	-	Folr1	protein_coding		14275	GO:0046658, GO:0031526, GO:0031410, GO:0031362, GO:0031362, GO:0031225, GO:0016324, GO:0016323, GO:0016020, GO:0005903, GO:0005886, GO:0005768, GO:0005634, GO:0005576,	anchored component of plasma membrane, brush border membrane, cytoplasmic vesicle, anchored component of external side of plasma membrane, anchored component of external side of plasma membrane, anchored component of membrane, apical plasma membrane, basolateral plasma membrane, membrane, brush border, plasma membrane, endosome, nucleus, extracellular region,	GO:0061714, GO:0061714, GO:0051870, GO:0038023, GO:0038023, GO:0005542, GO:0005542,	folic acid receptor activity, folic acid receptor activity, methotrexate binding, signaling receptor activity, signaling receptor activity, folic acid binding, folic acid binding,	GO:1904447, GO:0071231, GO:0061713, GO:0061626, GO:0060828, GO:0048678, GO:0046655, GO:0035036, GO:0031103, GO:0017015, GO:0015884, GO:0007342, GO:0007155, GO:0006620, GO:0003253, GO:0003147, GO:0001947,	folate import across plasma membrane, cellular response to folic acid, anterior neural tube closure, pharyngeal arch artery morphogenesis, regulation of canonical Wnt signaling pathway, response to axon injury, folic acid metabolic process, sperm-egg recognition, axon regeneration, regulation of transforming growth factor beta receptor signaling pathway, folic acid transport, fusion of sperm to e…
ENSMUSG00000001865	32.5812	2.95524	0.771587	3.83008	0.000128099	0.0116038	chr3	20215620	20242181	-	Cpa3	protein_coding	This gene encodes a member of the carboxypeptidase A family of zinc metalloproteases and preproprotein that is proteolytically processed to generate a mature protein product. This product is released by mast cells and may be involved in the degradation of endogenous proteins and the inactivation of venom-associated peptides. Homozygous knockout mice for this gene exhibit impaired mast cell develo…	12873	GO:0031410, GO:0005615,	cytoplasmic vesicle, extracellular space,	GO:0046872, GO:0016787, GO:0008270, GO:0008237, GO:0008233, GO:0004181, GO:0004180,	metal ion binding, hydrolase activity, zinc ion binding, metallopeptidase activity, peptidase activity, metallocarboxypeptidase activity, carboxypeptidase activity,	GO:0006508, GO:0002002,	proteolysis, regulation of angiotensin levels in blood,
ENSMUSG00000001943	128.366	2.81386	0.696168	4.04192	5.30148e-05	0.00683507	chr9	37539255	37544205	+	Vsig2	protein_coding		57276	GO:0016021, GO:0016020, GO:0005887,	integral component of membrane, membrane, integral component of plasma membrane,	GO:0003674,	molecular_function,	GO:0008150,	biological_process,
ENSMUSG00000002033	175.851	4.09365	0.798379	5.12745	2.93688e-07	0.000286099	chr9	44969572	44980431	-	Cd3g	protein_coding		12502	GO:0042105, GO:0042105, GO:0042105, GO:0016021, GO:0016020, GO:0009897, GO:0005886, GO:0005829,	alpha-beta T cell receptor complex, alpha-beta T cell receptor complex, alpha-beta T cell receptor complex, integral component of membrane, membrane, external side of plasma membrane, plasma membrane, cytosol,	GO:0042802, GO:0005515, GO:0004888, GO:0004888,	identical protein binding, protein binding, transmembrane signaling receptor activity, transmembrane signaling receptor activity,	GO:0070228, GO:0045059, GO:0015031, GO:0007166, GO:0007166, GO:0007163, GO:0002376, GO:0002250,	regulation of lymphocyte apoptotic process, positive thymic T cell selection, protein transport, cell surface receptor signaling pathway, cell surface receptor signaling pathway, establishment or maintenance of cell polarity, immune system process, adaptive immune response,
ENSMUSG00000003379	91.8065	3.23788	0.761314	4.25301	2.10915e-05	0.00384758	chr7	24897381	24902197	+	Cd79a	protein_coding		12518	GO:0045121, GO:0019815, GO:0019815, GO:0016021, GO:0016020, GO:0009897, GO:0009897, GO:0005886, GO:0005886, GO:0005771,	membrane raft, B cell receptor complex, B cell receptor complex, integral component of membrane, membrane, external side of plasma membrane, external side of plasma membrane, plasma membrane, plasma membrane, multivesicular body,	GO:0042802, GO:0005515, GO:0004888,	identical protein binding, protein binding, transmembrane signaling receptor activity,	GO:0050853, GO:0050853, GO:0042113, GO:0042100, GO:0030183, GO:0030183, GO:0007166, GO:0002376, GO:0002250,	B cell receptor signaling pathway, B cell receptor signaling pathway, B cell activation, B cell proliferation, B cell differentiation, B cell differentiation, cell surface receptor signaling pathway, immune system process, adaptive immune response,
ENSMUSG00000003824	66.5063	1.21835	0.381972	3.18964	0.0014245	0.0498912	chr8	84872111	84888221	+	Syce2	protein_coding		71846	GO:0005694, GO:0005654, GO:0005654, GO:0005634, GO:0000801, GO:0000801, GO:0000795,	chromosome, nucleoplasm, nucleoplasm, nucleus, central element, central element, synaptonemal complex,	GO:0005515,	protein binding,	GO:0051321, GO:0051301, GO:0007130, GO:0007049,	meiotic cell cycle, cell division, synaptonemal complex assembly, cell cycle,
ENSMUSG00000004266	931.47	1.38567	0.428654	3.2326	0.00122667	0.045962	chr6	124720707	124738714	-	Ptpn6	protein_coding		15170	GO:0042105, GO:0032991, GO:0005911, GO:0005829, GO:0005737, GO:0005737, GO:0005730, GO:0005654, GO:0005634,	alpha-beta T cell receptor complex, protein-containing complex, cell-cell junction, cytosol, cytoplasm, cytoplasm, nucleolus, nucleoplasm, nucleus,	GO:0140031, GO:0050839, GO:0046703, GO:0042169, GO:0019901, GO:0017124, GO:0016791, GO:0016787, GO:0005515, GO:0005001, GO:0004725, GO:0004725, GO:0004721, GO:0001784, GO:0001784,	phosphorylation-dependent protein binding, cell adhesion molecule binding, natural killer cell lectin-like receptor binding, SH2 domain binding, protein kinase binding, SH3 domain binding, phosphatase activity, hydrolase activity, protein binding, transmembrane receptor protein tyrosine phosphatase activity, protein tyrosine phosphatase activity, protein tyrosine phosphatase activity, phosphoprot…	GO:2000045, GO:1905867, GO:0070527, GO:0070372, GO:0051279, GO:0050860, GO:0050853, GO:0050853, GO:0050732, GO:0050732, GO:0045577, GO:0043409, GO:0043407, GO:0042267, GO:0042130, GO:0035855, GO:0035556, GO:0035335, GO:0033630, GO:0033277, GO:0032720, GO:0032715, GO:0030220, GO:0030154, GO:0019221, GO:0018108, GO:0016311, GO:0014068, GO:0008284, GO:0006470, GO:0006470, GO:0006470, GO:0002924, GO:…	regulation of G1/S transition of mitotic cell cycle, epididymis development, platelet aggregation, regulation of ERK1 and ERK2 cascade, regulation of release of sequestered calcium ion into cytosol, negative regulation of T cell receptor signaling pathway, B cell receptor signaling pathway, B cell receptor signaling pathway, negative regulation of peptidyl-tyrosine phosphorylation, negative regul…
ENSMUSG00000004552	86.9159	1.46519	0.434426	3.37271	0.000744334	0.0330656	chr1	131638306	131675505	+	Ctse	protein_coding	This gene encodes a member of the peptidase A1 family of aspartate proteases and preproprotein that is proteolytically processed to generate a mature protein product. The encoded protein may be involved in antigen processing and the maturation of secretory proteins. Elevated expression of this gene has been observed in neurodegeneration. Homozygous knockout mice for this gene exhibit lysosomal st…	13034	GO:0005768, GO:0005768, GO:0005768,	endosome, endosome, endosome,	GO:0042802, GO:0016787, GO:0008233, GO:0004252, GO:0004190, GO:0004190,	identical protein binding, hydrolase activity, peptidase activity, serine-type endopeptidase activity, aspartic-type endopeptidase activity, aspartic-type endopeptidase activity,	GO:0019886, GO:0019886, GO:0016540, GO:0006508,	antigen processing and presentation of exogenous peptide antigen via MHC class II, antigen processing and presentation of exogenous peptide antigen via MHC class II, protein autoprocessing, proteolysis,
ENSMUSG00000004612	138.041	3.67141	0.840465	4.36831	1.25214e-05	0.00295304	chr7	43437073	43438249	+	Nkg7	protein_coding		72310	GO:0005886,	plasma membrane,	GO:0003674,	molecular_function,	GO:0008150,	biological_process,
ENSMUSG00000004951	144.207	1.25321	0.364622	3.43699	0.000588207	0.0283083	chr5	135887919	135889563	+	Hspb1	protein_coding		15507	GO:0098839, GO:0097512, GO:0045202, GO:0043292, GO:0043204, GO:0031674, GO:0031430, GO:0030425, GO:0030424, GO:0030018, GO:0005886, GO:0005886, GO:0005856, GO:0005737, GO:0005737, GO:0005634, GO:0005634, GO:0005622, GO:0000502,	postsynaptic density membrane, cardiac myofibril, synapse, contractile fiber, perikaryon, I band, M band, dendrite, axon, Z disc, plasma membrane, plasma membrane, cytoskeleton, cytoplasm, cytoplasm, nucleus, nucleus, intracellular anatomical structure, proteasome complex,	GO:0061629, GO:0044183, GO:0043130, GO:0042803, GO:0042802, GO:0019901, GO:0008426, GO:0005080,	RNA polymerase II-specific DNA-binding transcription factor binding, protein folding chaperone, ubiquitin binding, protein homodimerization activity, identical protein binding, protein kinase binding, protein kinase C inhibitor activity, protein kinase C binding,	GO:2001234, GO:2001028, GO:1903202, GO:1902176, GO:0099641, GO:0061077, GO:0045766, GO:0045590, GO:0043536, GO:0043122, GO:0038033, GO:0035924, GO:0035556, GO:0032760, GO:0032731, GO:0010976, GO:0006986, GO:0006469, GO:0001932,	negative regulation of apoptotic signaling pathway, positive regulation of endothelial cell chemotaxis, negative regulation of oxidative stress-induced cell death, negative regulation of oxidative stress-induced intrinsic apoptotic signaling pathway, anterograde axonal protein transport, chaperone-mediated protein folding, positive regulation of angiogenesis, negative regulation of regulatory T c…
ENSMUSG00000005540	18.8768	4.93978	1.22703	4.02579	5.67847e-05	0.0069517	chr8	3681737	3694175	-	Fcer2a	protein_coding		14128	GO:0016021, GO:0016020, GO:0009897, GO:0005886,	integral component of membrane, membrane, external side of plasma membrane, plasma membrane,	GO:0046872, GO:0030246, GO:0019863,	metal ion binding, carbohydrate binding, IgE binding,	GO:0051770, GO:0051712, GO:0051000, GO:0002925,	positive regulation of nitric-oxide synthase biosynthetic process, positive regulation of killing of cells of other organism, positive regulation of nitric-oxide synthase activity, positive regulation of humoral immune response mediated by circulating immunoglobulin,
ENSMUSG00000006519	1712.85	1.20789	0.321799	3.75356	0.000174339	0.013695	chr8	122424776	122432930	-	Cyba	protein_coding		13057	GO:0097038, GO:0043025, GO:0043020, GO:0043020, GO:0043020, GO:0030425, GO:0016324, GO:0016020, GO:0005925, GO:0005886, GO:0005794, GO:0005768, GO:0005739, GO:0005737, GO:0005634, GO:0001725,	perinuclear endoplasmic reticulum, neuronal cell body, NADPH oxidase complex, NADPH oxidase complex, NADPH oxidase complex, dendrite, apical plasma membrane, membrane, focal adhesion, plasma membrane, Golgi apparatus, endosome, mitochondrion, cytoplasm, nucleus, stress fiber,	GO:0046982, GO:0046872, GO:0020037, GO:0017124, GO:0016491, GO:0016175, GO:0009055, GO:0005515,	protein heterodimerization activity, metal ion binding, heme binding, SH3 domain binding, oxidoreductase activity, superoxide-generating NAD(P)H oxidase activity, electron transfer activity, protein binding,	GO:1903428, GO:1900426, GO:0072593, GO:0071310, GO:0070257, GO:0051279, GO:0050766, GO:0050665, GO:0048661, GO:0045777, GO:0045730, GO:0045087, GO:0045087, GO:0042554, GO:0042554, GO:0034137, GO:0033864, GO:0032930, GO:0032760, GO:0032755, GO:0030307, GO:0017004, GO:0014895, GO:0006954, GO:0006801, GO:0003106, GO:0001938,	positive regulation of reactive oxygen species biosynthetic process, positive regulation of defense response to bacterium, reactive oxygen species metabolic process, cellular response to organic substance, positive regulation of mucus secretion, regulation of release of sequestered calcium ion into cytosol, positive regulation of phagocytosis, hydrogen peroxide biosynthetic process, positive regu…
ENSMUSG00000008540	682.805	2.19492	0.684059	3.20867	0.00133352	0.0479293	chr6	138140316	138156755	+	Mgst1	protein_coding		56615	GO:0045177, GO:0043231, GO:0016021, GO:0016020, GO:0005783, GO:0005778, GO:0005743, GO:0005741, GO:0005739, GO:0005739, GO:0005739, GO:0005634,	apical part of cell, intracellular membrane-bounded organelle, integral component of membrane, membrane, endoplasmic reticulum, peroxisomal membrane, mitochondrial inner membrane, mitochondrial outer membrane, mitochondrion, mitochondrion, mitochondrion, nucleus,	GO:0043295, GO:0042802, GO:0016740, GO:0004602, GO:0004364, GO:0004364, GO:0004364,	glutathione binding, identical protein binding, transferase activity, glutathione peroxidase activity, glutathione transferase activity, glutathione transferase activity, glutathione transferase activity,	GO:0071449, GO:0042493, GO:0034635, GO:0032496, GO:0010243, GO:0006749,	cellular response to lipid hydroperoxide, response to drug, glutathione transport, response to lipopolysaccharide, response to organonitrogen compound, glutathione metabolic process,
ENSMUSG00000009185	664.372	3.11374	0.902496	3.45014	0.000560301	0.027846	chr11	82115185	82116799	+	Ccl8	protein_coding		20307	GO:0005615, GO:0005615, GO:0005576,	extracellular space, extracellular space, extracellular region,	GO:0048020, GO:0016004, GO:0008201, GO:0008009, GO:0005125, GO:0004672,	CCR chemokine receptor binding, phospholipase activator activity, heparin binding, chemokine activity, cytokine activity, protein kinase activity,	GO:1901741, GO:0071356, GO:0071347, GO:0071346, GO:0070374, GO:0070098, GO:0061844, GO:0048247, GO:0048245, GO:0045663, GO:0044828, GO:0043547, GO:0031640, GO:0030593, GO:0007267, GO:0007186, GO:0006955, GO:0006954, GO:0006935, GO:0006887, GO:0006874, GO:0006816, GO:0002548,	positive regulation of myoblast fusion, cellular response to tumor necrosis factor, cellular response to interleukin-1, cellular response to interferon-gamma, positive regulation of ERK1 and ERK2 cascade, chemokine-mediated signaling pathway, antimicrobial humoral immune response mediated by antimicrobial peptide, lymphocyte chemotaxis, eosinophil chemotaxis, positive regulation of myoblast diffe…
ENSMUSG00000009281	585.744	1.30273	0.399744	3.25892	0.00111837	0.0430575	chr6	48569696	48572789	-	Rarres2	protein_coding		71660	GO:0062023, GO:0031012, GO:0005615, GO:0005615, GO:0005615, GO:0005576,	collagen-containing extracellular matrix, extracellular matrix, extracellular space, extracellular space, extracellular space, extracellular region,	GO:0005515, GO:0005102, GO:0005102,	protein binding, signaling receptor binding, signaling receptor binding,	GO:0061760, GO:0050994, GO:0050994, GO:0050921, GO:0050921, GO:0050873, GO:0050830, GO:0050829, GO:0048566, GO:0046626, GO:0045600, GO:0045087, GO:0045087, GO:0030154, GO:0019732, GO:0010759, GO:0008286, GO:0006954, GO:0006954, GO:0006935, GO:0003084, GO:0001934, GO:0001934, GO:0001523,	antifungal innate immune response, regulation of lipid catabolic process, regulation of lipid catabolic process, positive regulation of chemotaxis, positive regulation of chemotaxis, brown fat cell differentiation, defense response to Gram-positive bacterium, defense response to Gram-negative bacterium, embryonic digestive tract development, regulation of insulin receptor signaling pathway, posit…
ENSMUSG00000010358	793.975	1.43574	0.384493	3.73412	0.000188373	0.0142821	chr11	101448407	101458698	+	Ifi35	protein_coding		70110	GO:0016020, GO:0005829, GO:0005737, GO:0005634, GO:0005634, GO:0005615, GO:0005615, GO:0005576,	membrane, cytosol, cytoplasm, nucleus, nucleus, extracellular space, extracellular space, extracellular region,	GO:0042802,	identical protein binding,	GO:1901224, GO:1901223, GO:0050729, GO:0050729, GO:0045089, GO:0045089, GO:0045087, GO:0034145, GO:0008285, GO:0002376, GO:0002281,	positive regulation of NIK/NF-kappaB signaling, negative regulation of NIK/NF-kappaB signaling, positive regulation of inflammatory response, positive regulation of inflammatory response, positive regulation of innate immune response, positive regulation of innate immune response, innate immune response, positive regulation of toll-like receptor 4 signaling pathway, negative regulation of cell po…
ENSMUSG00000014030	28.1054	3.27495	0.940617	3.4817	0.000498238	0.0260215	chr4	44524757	44710487	-	Pax5	protein_coding		18507	GO:0043231, GO:0005829, GO:0005667, GO:0005654, GO:0005634, GO:0001650,	intracellular membrane-bounded organelle, cytosol, transcription regulator complex, nucleoplasm, nucleus, fibrillar center,	GO:0005515, GO:0003700, GO:0003677, GO:0003677, GO:0001228, GO:0000981, GO:0000978, GO:0000978,	protein binding, DNA-binding transcription factor activity, DNA binding, DNA binding, DNA-binding transcription activator activity, RNA polymerase II-specific, DNA-binding transcription factor activity, RNA polymerase II-specific, RNA polymerase II cis-regulatory region sequence-specific DNA binding, RNA polymerase II cis-regulatory region sequence-specific DNA binding,	GO:0071542, GO:0051573, GO:0048856, GO:0048701, GO:0045944, GO:0045944, GO:0045893, GO:0045892, GO:0035914, GO:0030534, GO:0030154, GO:0021987, GO:0021670, GO:0009887, GO:0007568, GO:0007399, GO:0007283, GO:0007275, GO:0006357, GO:0006355, GO:0000122, GO:0000122,	dopaminergic neuron differentiation, negative regulation of histone H3-K9 methylation, anatomical structure development, embryonic cranial skeleton morphogenesis, positive regulation of transcription by RNA polymerase II, positive regulation of transcription by RNA polymerase II, positive regulation of transcription, DNA-templated, negative regulation of transcription, DNA-templated, skeletal mus…
ENSMUSG00000014453	16.6097	5.13175	1.11932	4.5847	4.54631e-06	0.00144443	chr14	63372837	63417187	-	Blk	protein_coding		12143	GO:0031234, GO:0016020, GO:0005886, GO:0005829,	extrinsic component of cytoplasmic side of plasma membrane, membrane, plasma membrane, cytosol,	GO:0016740, GO:0016301, GO:0005524, GO:0005515, GO:0005102, GO:0004715, GO:0004715, GO:0004713, GO:0004713, GO:0004672, GO:0000166,	transferase activity, kinase activity, ATP binding, protein binding, signaling receptor binding, non-membrane spanning protein tyrosine kinase activity, non-membrane spanning protein tyrosine kinase activity, protein tyrosine kinase activity, protein tyrosine kinase activity, protein kinase activity, nucleotide binding,	GO:2000670, GO:0097028, GO:0090330, GO:0070667, GO:0050855, GO:0050853, GO:0045087, GO:0043304, GO:0032024, GO:0031175, GO:0030889, GO:0030154, GO:0018108, GO:0016310, GO:0007169, GO:0006974, GO:0006468, GO:0002902, GO:0002576, GO:0002513, GO:0002431,	positive regulation of dendritic cell apoptotic process, dendritic cell differentiation, regulation of platelet aggregation, negative regulation of mast cell proliferation, regulation of B cell receptor signaling pathway, B cell receptor signaling pathway, innate immune response, regulation of mast cell degranulation, positive regulation of insulin secretion, neuron projection development, negati…
ENSMUSG00000014846	105.382	1.72774	0.490825	3.52008	0.000431424	0.0238382	chr8	105467493	105471526	-	Tppp3	protein_coding		67971	GO:0097427, GO:0048471, GO:0005874, GO:0005856, GO:0005737,	microtubule bundle, perinuclear region of cytoplasm, microtubule, cytoskeleton, cytoplasm,	GO:0015631, GO:0015631,	tubulin binding, tubulin binding,	GO:0046785, GO:0046697, GO:0032273, GO:0007566, GO:0001578, GO:0001578,	microtubule polymerization, decidualization, positive regulation of protein polymerization, embryo implantation, microtubule bundle formation, microtubule bundle formation,
ENSMUSG00000015316	8.27433	3.24147	0.990365	3.27301	0.0010641	0.0417239	chr1	171767127	171801184	+	Slamf1	protein_coding		27218	GO:0045335, GO:0016021, GO:0016020, GO:0009986, GO:0009897, GO:0005886,	phagocytic vesicle, integral component of membrane, membrane, cell surface, external side of plasma membrane, plasma membrane,	GO:0042802, GO:0042802, GO:0042169, GO:0038023, GO:0005515,	identical protein binding, identical protein binding, SH2 domain binding, signaling receptor activity, protein binding,	GO:2000556, GO:2000510, GO:2000349, GO:0070374, GO:0050790, GO:0046649, GO:0046330, GO:0045087, GO:0042104, GO:0032729, GO:0032720, GO:0032715, GO:0032695, GO:0032689, GO:0031338, GO:0010759, GO:0007155, GO:0006909, GO:0002725, GO:0002376, GO:0002277, GO:0002250, GO:0002232, GO:0001787, GO:0001779,	positive regulation of T-helper 1 cell cytokine production, positive regulation of dendritic cell chemotaxis, negative regulation of CD40 signaling pathway, positive regulation of ERK1 and ERK2 cascade, regulation of catalytic activity, lymphocyte activation, positive regulation of JNK cascade, innate immune response, positive regulation of activated T cell proliferation, positive regulation of i…
ENSMUSG00000015396	113.524	2.09984	0.599466	3.50286	0.000460298	0.0247172	chr13	43785107	43803130	+	Cd83	protein_coding		12522	GO:0016021, GO:0016020, GO:0009897,	integral component of membrane, membrane, external side of plasma membrane,			GO:0043372, GO:0032743, GO:0032733, GO:0032713, GO:0014070,	positive regulation of CD4-positive, alpha-beta T cell differentiation, positive regulation of interleukin-2 production, positive regulation of interleukin-10 production, negative regulation of interleukin-4 production, response to organic cyclic compound,
ENSMUSG00000015437	248.864	3.20182	0.998823	3.20559	0.00134787	0.0482296	chr14	56258856	56262260	-	Gzmb	protein_coding	This gene encodes a member of the granzyme subfamily of proteins, part of the peptidase S1 family of serine proteases. The encoded preproprotein is secreted by natural killer (NK) cells and cytotoxic T lymphocytes (CTLs) and proteolytically processed to generate the active protease, which induces target cell apoptosis. This protein also processes cytokines and degrades extracellular matrix protei…	14939	GO:0044194, GO:0044194, GO:0043231, GO:0005829, GO:0005737, GO:0005737, GO:0005576,	cytolytic granule, cytolytic granule, intracellular membrane-bounded organelle, cytosol, cytoplasm, cytoplasm, extracellular region,	GO:0016787, GO:0008236, GO:0008233, GO:0005515, GO:0004252,	hydrolase activity, serine-type peptidase activity, peptidase activity, protein binding, serine-type endopeptidase activity,	GO:0140507, GO:0140507, GO:0140507, GO:0070269, GO:0051603, GO:0042267, GO:0019835, GO:0017148, GO:0006915, GO:0006508, GO:0006508, GO:0001913,	granzyme-mediated programmed cell death signaling pathway, granzyme-mediated programmed cell death signaling pathway, granzyme-mediated programmed cell death signaling pathway, pyroptosis, proteolysis involved in cellular protein catabolic process, natural killer cell mediated cytotoxicity, cytolysis, negative regulation of translation, apoptotic process, proteolysis, proteolysis, T cell mediated…
ENSMUSG00000017002	462.618	3.54419	0.915482	3.87139	0.000108216	0.0105404	chr2	164354070	164389095	-	Slpi	protein_coding		20568	GO:0005794, GO:0005615, GO:0005615, GO:0005615, GO:0005576,	Golgi apparatus, extracellular space, extracellular space, extracellular space, extracellular region,	GO:0030414, GO:0019899, GO:0005515, GO:0004867, GO:0004867, GO:0004866, GO:0004866, GO:0003729, GO:0003677,	peptidase inhibitor activity, enzyme binding, protein binding, serine-type endopeptidase inhibitor activity, serine-type endopeptidase inhibitor activity, endopeptidase inhibitor activity, endopeptidase inhibitor activity, mRNA binding, DNA binding,	GO:0045087, GO:0045087, GO:0045071, GO:0042742, GO:0035821, GO:0032496, GO:0032091, GO:0019731, GO:0019731, GO:0019731, GO:0010466, GO:0006955, GO:0002376,	innate immune response, innate immune response, negative regulation of viral genome replication, defense response to bacterium, modulation of process of other organism, response to lipopolysaccharide, negative regulation of protein binding, antibacterial humoral response, antibacterial humoral response, antibacterial humoral response, negative regulation of peptidase activity, immune response, im…
ENSMUSG00000017817	117.556	1.4372	0.412716	3.4823	0.000497119	0.026014	chr2	163336242	163397993	-	Jph2	protein_coding		59091	GO:0030314, GO:0030314, GO:0030018, GO:0016529, GO:0016529, GO:0016529, GO:0016021, GO:0016020, GO:0005886, GO:0005789, GO:0005783, GO:0005634, GO:0005634,	junctional membrane complex, junctional membrane complex, Z disc, sarcoplasmic reticulum, sarcoplasmic reticulum, sarcoplasmic reticulum, integral component of membrane, membrane, plasma membrane, endoplasmic reticulum membrane, endoplasmic reticulum, nucleus, nucleus,	GO:0080025, GO:0070300, GO:0070273, GO:0032266, GO:0010314, GO:0005547, GO:0005546, GO:0005515, GO:0003677, GO:0001786, GO:0001227, GO:0001046,	phosphatidylinositol-3,5-bisphosphate binding, phosphatidic acid binding, phosphatidylinositol-4-phosphate binding, phosphatidylinositol-3-phosphate binding, phosphatidylinositol-5-phosphate binding, phosphatidylinositol-3,4,5-trisphosphate binding, phosphatidylinositol-4,5-bisphosphate binding, protein binding, DNA binding, phosphatidylserine binding, DNA-binding transcription repressor activity…	GO:0060316, GO:0055074, GO:0055024, GO:0045892, GO:0007275, GO:0007204, GO:0000122,	positive regulation of ryanodine-sensitive calcium-release channel activity, calcium ion homeostasis, regulation of cardiac muscle tissue development, negative regulation of transcription, DNA-templated, multicellular organism development, positive regulation of cytosolic calcium ion concentration, negative regulation of transcription by RNA polymerase II,
ENSMUSG00000018168	49.229	2.6796	0.831366	3.22313	0.00126796	0.0466119	chr11	98464902	98546031	-	Ikzf3	protein_coding		22780	GO:0005829, GO:0005737, GO:0005737, GO:0005654, GO:0005634, GO:0005634,	cytosol, cytoplasm, cytoplasm, nucleoplasm, nucleus, nucleus,	GO:1990841, GO:0046872, GO:0043565, GO:0042826, GO:0042803, GO:0042802, GO:0005515, GO:0003700, GO:0003677, GO:0001228, GO:0000978, GO:0000977,	promoter-specific chromatin binding, metal ion binding, sequence-specific DNA binding, histone deacetylase binding, protein homodimerization activity, identical protein binding, protein binding, DNA-binding transcription factor activity, DNA binding, DNA-binding transcription activator activity, RNA polymerase II-specific, RNA polymerase II cis-regulatory region sequence-specific DNA binding, RNA…	GO:0045944, GO:0045619, GO:0045577, GO:0042981, GO:0042113, GO:0030888, GO:0009617, GO:0006357,	positive regulation of transcription by RNA polymerase II, regulation of lymphocyte differentiation, regulation of B cell differentiation, regulation of apoptotic process, B cell activation, regulation of B cell proliferation, response to bacterium, regulation of transcription by RNA polymerase II,
ENSMUSG00000018893	59.4858	4.51248	1.1772	3.83324	0.000126468	0.0115193	chr15	77015489	77050670	-	Mb	protein_coding		17189			GO:0046872, GO:0020037, GO:0019825, GO:0019825, GO:0005344,	metal ion binding, heme binding, oxygen binding, oxygen binding, oxygen carrier activity,	GO:0050873, GO:0043353, GO:0042542, GO:0015671, GO:0015671, GO:0009725, GO:0007507, GO:0001666,	brown fat cell differentiation, enucleate erythrocyte differentiation, response to hydrogen peroxide, oxygen transport, oxygen transport, response to hormone, heart development, response to hypoxia,
ENSMUSG00000018899	1930.36	2.05632	0.57757	3.56029	0.000370451	0.0218247	chr11	53770014	53778374	+	Irf1	protein_coding		16362	GO:0005737, GO:0005634, GO:0005634, GO:0005634, GO:0005634, GO:0005634, GO:0000785,	cytoplasm, nucleus, nucleus, nucleus, nucleus, nucleus, chromatin,	GO:0043565, GO:0043565, GO:0005515, GO:0003700, GO:0003677, GO:0001228, GO:0000981, GO:0000981, GO:0000978, GO:0000978, GO:0000976,	sequence-specific DNA binding, sequence-specific DNA binding, protein binding, DNA-binding transcription factor activity, DNA binding, DNA-binding transcription activator activity, RNA polymerase II-specific, DNA-binding transcription factor activity, RNA polymerase II-specific, DNA-binding transcription factor activity, RNA polymerase II-specific, RNA polymerase II cis-regulatory region sequence…	GO:2000564, GO:0071375, GO:0071356, GO:0071347, GO:0060416, GO:0060333, GO:0051726, GO:0051607, GO:0051607, GO:0050776, GO:0045944, GO:0045944, GO:0045944, GO:0045893, GO:0045893, GO:0045893, GO:0045892, GO:0045892, GO:0045629, GO:0045627, GO:0045590, GO:0045088, GO:0045087, GO:0043374, GO:0042532, GO:0035458, GO:0034124, GO:0032825, GO:0032735, GO:0032735, GO:0032728, GO:0032481, GO:0010942, GO:…	regulation of CD8-positive, alpha-beta T cell proliferation, cellular response to peptide hormone stimulus, cellular response to tumor necrosis factor, cellular response to interleukin-1, response to growth hormone, interferon-gamma-mediated signaling pathway, regulation of cell cycle, defense response to virus, defense response to virus, regulation of immune response, positive regulation of tran…
ENSMUSG00000018930	98.8502	4.10134	0.91682	4.47344	7.69695e-06	0.00213975	chr11	83662584	83664683	+	Ccl4	protein_coding		20303	GO:0005615, GO:0005615, GO:0005576,	extracellular space, extracellular space, extracellular region,	GO:0048020, GO:0042802, GO:0031730, GO:0031726, GO:0008009, GO:0008009, GO:0005515, GO:0005125,	CCR chemokine receptor binding, identical protein binding, CCR5 chemokine receptor binding, CCR1 chemokine receptor binding, chemokine activity, chemokine activity, protein binding, cytokine activity,	GO:0071356, GO:0071347, GO:0071346, GO:0070374, GO:0070098, GO:0048247, GO:0048245, GO:0043547, GO:0043117, GO:0035690, GO:0032760, GO:0030595, GO:0030593, GO:0007186, GO:0006955, GO:0006954, GO:0006954, GO:0006935, GO:0002548,	cellular response to tumor necrosis factor, cellular response to interleukin-1, cellular response to interferon-gamma, positive regulation of ERK1 and ERK2 cascade, chemokine-mediated signaling pathway, lymphocyte chemotaxis, eosinophil chemotaxis, positive regulation of GTPase activity, positive regulation of vascular permeability, cellular response to drug, positive regulation of tumor necrosis…
ENSMUSG00000019762	9.92049	6.78643	1.9873	3.4149	0.000638057	0.0298222	chr10	3540240	3554877	+	Iyd	protein_coding		70337	GO:0031410, GO:0030659, GO:0016021, GO:0016020, GO:0005887, GO:0005887, GO:0005886, GO:0005654,	cytoplasmic vesicle, cytoplasmic vesicle membrane, integral component of membrane, membrane, integral component of plasma membrane, integral component of plasma membrane, plasma membrane, nucleoplasm,	GO:0140616, GO:0140616, GO:0140616, GO:0016491, GO:0010181,	iodotyrosine deiodinase activity, iodotyrosine deiodinase activity, iodotyrosine deiodinase activity, oxidoreductase activity, FMN binding,	GO:0042403, GO:0042403, GO:0006570, GO:0006570,	thyroid hormone metabolic process, thyroid hormone metabolic process, tyrosine metabolic process, tyrosine metabolic process,
ENSMUSG00000019872	1046.52	2.49641	0.580187	4.30277	1.68676e-05	0.00335941	chr10	57794335	57811830	+	Smpdl3a	protein_coding		57319	GO:0005615, GO:0005615, GO:0005615, GO:0005615, GO:0005576,	extracellular space, extracellular space, extracellular space, extracellular space, extracellular region,	GO:0046872, GO:0016787, GO:0008270, GO:0008081, GO:0008081, GO:0004767,	metal ion binding, hydrolase activity, zinc ion binding, phosphoric diester hydrolase activity, phosphoric diester hydrolase activity, sphingomyelin phosphodiesterase activity,	GO:0009143, GO:0006685,	nucleoside triphosphate catabolic process, sphingomyelin catabolic process,
ENSMUSG00000019890	44.4444	2.00218	0.584569	3.42504	0.000614702	0.0290872	chr10	102481760	102490418	-	Nts	protein_coding		67405	GO:0043679, GO:0043679, GO:0043231, GO:0043025, GO:0031410, GO:0005576,	axon terminus, axon terminus, intracellular membrane-bounded organelle, neuronal cell body, cytoplasmic vesicle, extracellular region,	GO:0071855, GO:0048018, GO:0005184,	neuropeptide receptor binding, receptor ligand activity, neuropeptide hormone activity,	GO:0061844, GO:0031640, GO:0008542, GO:0007218,	antimicrobial humoral immune response mediated by antimicrobial peptide, killing of cells of other organism, visual learning, neuropeptide signaling pathway,
ENSMUSG00000020159	12.8198	4.75624	1.1715	4.05997	4.90799e-05	0.0064611	chr11	33550781	33578959	-	Gabrp	protein_coding		216643	GO:1902711, GO:0045211, GO:0045202, GO:0043005, GO:0034707, GO:0030054, GO:0016021, GO:0016020, GO:0005887, GO:0005886,	GABA-A receptor complex, postsynaptic membrane, synapse, neuron projection, chloride channel complex, cell junction, integral component of membrane, membrane, integral component of plasma membrane, plasma membrane,	GO:0030594, GO:0005254, GO:0005230, GO:0005216, GO:0004890, GO:0004890, GO:0004888,	neurotransmitter receptor activity, chloride channel activity, extracellular ligand-gated ion channel activity, ion channel activity, GABA-A receptor activity, GABA-A receptor activity, transmembrane signaling receptor activity,	GO:1902476, GO:0050877, GO:0042391, GO:0034220, GO:0007268, GO:0007165, GO:0006821, GO:0006811, GO:0006811,	chloride transmembrane transport, nervous system process, regulation of membrane potential, ion transmembrane transport, chemical synaptic transmission, signal transduction, chloride transport, ion transport, ion transport,
ENSMUSG00000020160	45.4855	2.21322	0.552242	4.00771	6.13116e-05	0.00733593	chr11	18879817	19018985	-	Meis1	protein_coding		17268	GO:0005667, GO:0005654, GO:0005634,	transcription regulator complex, nucleoplasm, nucleus,	GO:0043565, GO:0043565, GO:0005515, GO:0003682, GO:0003677, GO:0003677, GO:0001228, GO:0001228, GO:0000981, GO:0000981, GO:0000978, GO:0000978,	sequence-specific DNA binding, sequence-specific DNA binding, protein binding, chromatin binding, DNA binding, DNA binding, DNA-binding transcription activator activity, RNA polymerase II-specific, DNA-binding transcription activator activity, RNA polymerase II-specific, DNA-binding transcription factor activity, RNA polymerase II-specific, DNA-binding transcription factor activity, RNA polymeras…	GO:0060216, GO:0060044, GO:0048514, GO:0045944, GO:0045944, GO:0045665, GO:0045638, GO:0035855, GO:0030097, GO:0030097, GO:0009887, GO:0009880, GO:0008284, GO:0007626, GO:0007420, GO:0007275, GO:0006357, GO:0006357, GO:0006355, GO:0002089, GO:0001654, GO:0001525, GO:0001525,	definitive hemopoiesis, negative regulation of cardiac muscle cell proliferation, blood vessel morphogenesis, positive regulation of transcription by RNA polymerase II, positive regulation of transcription by RNA polymerase II, negative regulation of neuron differentiation, negative regulation of myeloid cell differentiation, megakaryocyte development, hemopoiesis, hemopoiesis, animal organ morph…
ENSMUSG00000020395	50.7437	2.46869	0.716222	3.44682	0.00056723	0.0280651	chr11	46325150	46389515	-	Itk	protein_coding		16428	GO:0005911, GO:0005886, GO:0005829, GO:0005829, GO:0005737, GO:0005634,	cell-cell junction, plasma membrane, cytosol, cytosol, cytoplasm, nucleus,	GO:0046872, GO:0016740, GO:0016301, GO:0005524, GO:0005515, GO:0004715, GO:0004715, GO:0004713, GO:0004672, GO:0000166,	metal ion binding, transferase activity, kinase activity, ATP binding, protein binding, non-membrane spanning protein tyrosine kinase activity, non-membrane spanning protein tyrosine kinase activity, protein tyrosine kinase activity, protein kinase activity, nucleotide binding,	GO:0050853, GO:0050852, GO:0050852, GO:0046629, GO:0038083, GO:0035556, GO:0032633, GO:0032633, GO:0032609, GO:0032609, GO:0016310, GO:0007202, GO:0006468, GO:0002376, GO:0002250, GO:0002250, GO:0001865, GO:0001865, GO:0001865, GO:0001819,	B cell receptor signaling pathway, T cell receptor signaling pathway, T cell receptor signaling pathway, gamma-delta T cell activation, peptidyl-tyrosine autophosphorylation, intracellular signal transduction, interleukin-4 production, interleukin-4 production, interferon-gamma production, interferon-gamma production, phosphorylation, activation of phospholipase C activity, protein phosphorylatio…
ENSMUSG00000020589	222.518	2.05512	0.498352	4.12383	3.72632e-05	0.00531807	chr12	12262139	12376359	+	Fam49a	protein_coding		76820	GO:0016020,	membrane,	GO:0031267, GO:0003674,	small GTPase binding, molecular_function,	GO:0030833, GO:0008150,	regulation of actin filament polymerization, biological_process,
ENSMUSG00000021200	104.183	2.94462	0.759439	3.87736	0.000105596	0.0104376	chr12	103321142	103356001	-	Asb2	protein_coding		65256	GO:0031466, GO:0000151, GO:0000151,	Cul5-RING ubiquitin ligase complex, ubiquitin ligase complex, ubiquitin ligase complex,	GO:0061630, GO:0061630,	ubiquitin protein ligase activity, ubiquitin protein ligase activity,	GO:0045445, GO:0035914, GO:0035556, GO:0016567, GO:0016567, GO:0006511, GO:0006511, GO:0000209,	myoblast differentiation, skeletal muscle cell differentiation, intracellular signal transduction, protein ubiquitination, protein ubiquitination, ubiquitin-dependent protein catabolic process, ubiquitin-dependent protein catabolic process, protein polyubiquitination,
ENSMUSG00000021381	6.28363	6.13532	1.78015	3.44652	0.000567864	0.0280651	chr13	48662998	48666507	+	Barx1	protein_coding		12022	GO:0005634,	nucleus,	GO:0003677, GO:0000981, GO:0000977,	DNA binding, DNA-binding transcription factor activity, RNA polymerase II-specific, RNA polymerase II transcription regulatory region sequence-specific DNA binding,	GO:0055123, GO:0048856, GO:0048536, GO:0048513, GO:0030855, GO:0030178, GO:0030178, GO:0009952, GO:0009888, GO:0007267, GO:0007267, GO:0006357, GO:0006355,	digestive system development, anatomical structure development, spleen development, animal organ development, epithelial cell differentiation, negative regulation of Wnt signaling pathway, negative regulation of Wnt signaling pathway, anterior/posterior pattern specification, tissue development, cell-cell signaling, cell-cell signaling, regulation of transcription by RNA polymerase II, regulation…
ENSMUSG00000021390	349.698	4.00332	0.943872	4.24138	2.2215e-05	0.0039525	chr13	49608071	49624500	+	Ogn	protein_coding		18295	GO:0062023, GO:0005615, GO:0005576,	collagen-containing extracellular matrix, extracellular space, extracellular region,	GO:0030021, GO:0008083,	extracellular matrix structural constituent conferring compression resistance, growth factor activity,	GO:0048662,	negative regulation of smooth muscle cell proliferation,
ENSMUSG00000021583	1660.22	1.12703	0.325587	3.46152	0.000537139	0.02715	chr13	74639872	74691875	+	Erap1	protein_coding		80898	GO:0043231, GO:0016021, GO:0016020, GO:0005886, GO:0005789, GO:0005788, GO:0005783, GO:0005737, GO:0005737, GO:0005576,	intracellular membrane-bounded organelle, integral component of membrane, membrane, plasma membrane, endoplasmic reticulum membrane, endoplasmic reticulum lumen, endoplasmic reticulum, cytoplasm, cytoplasm, extracellular region,	GO:0070006, GO:0046872, GO:0042277, GO:0016787, GO:0008270, GO:0008270, GO:0008237, GO:0008235, GO:0008233, GO:0005164, GO:0005138, GO:0004177, GO:0004177,	metalloaminopeptidase activity, metal ion binding, peptide binding, hydrolase activity, zinc ion binding, zinc ion binding, metallopeptidase activity, metalloexopeptidase activity, peptidase activity, tumor necrosis factor receptor binding, interleukin-6 receptor binding, aminopeptidase activity, aminopeptidase activity,	GO:0045766, GO:0043171, GO:0019885, GO:0008217, GO:0007165, GO:0006509, GO:0006508, GO:0006508, GO:0006508, GO:0002376, GO:0002250,	positive regulation of angiogenesis, peptide catabolic process, antigen processing and presentation of endogenous peptide antigen via MHC class I, regulation of blood pressure, signal transduction, membrane protein ectodomain proteolysis, proteolysis, proteolysis, proteolysis, immune system process, adaptive immune response,
ENSMUSG00000021880	32.3484	3.01821	0.830221	3.63543	0.00027752	0.0179333	chr14	51129068	51131122	+	Rnase6	protein_coding		78416	GO:0031410, GO:0005764, GO:0005615, GO:0005615, GO:0005615, GO:0005576,	cytoplasmic vesicle, lysosome, extracellular space, extracellular space, extracellular space, extracellular region,	GO:0016787, GO:0004540, GO:0004540, GO:0004519, GO:0004518, GO:0003676,	hydrolase activity, ribonuclease activity, ribonuclease activity, endonuclease activity, nuclease activity, nucleic acid binding,	GO:0090501, GO:0061844, GO:0061844, GO:0061844, GO:0050830, GO:0050830, GO:0050830, GO:0050829, GO:0050829, GO:0050829, GO:0045087, GO:0045087, GO:0045087, GO:0042742, GO:0019731, GO:0019731, GO:0019731,	RNA phosphodiester bond hydrolysis, antimicrobial humoral immune response mediated by antimicrobial peptide, antimicrobial humoral immune response mediated by antimicrobial peptide, antimicrobial humoral immune response mediated by antimicrobial peptide, defense response to Gram-positive bacterium, defense response to Gram-positive bacterium, defense response to Gram-positive bacterium, defense r…
ENSMUSG00000022126	99.4157	4.42962	1.05274	4.20772	2.57963e-05	0.0042761	chr14	103046977	103056573	+	Acod1	protein_coding		16365	GO:0005739, GO:0005739,	mitochondrion, mitochondrion,	GO:0047613, GO:0047613, GO:0047613, GO:0047613, GO:0016829,	aconitate decarboxylase activity, aconitate decarboxylase activity, aconitate decarboxylase activity, aconitate decarboxylase activity, lyase activity,	GO:2000379, GO:0072573, GO:0072573, GO:0071393, GO:0071356, GO:0071347, GO:0071346, GO:0071222, GO:0071222, GO:0071219, GO:0051607, GO:0050728, GO:0045824, GO:0045087, GO:0035458, GO:0034144, GO:0034136, GO:0032496, GO:0032480, GO:0032088, GO:0009617, GO:0007566, GO:0006954, GO:0006952, GO:0006952, GO:0006952, GO:0002760, GO:0002760, GO:0002376,	positive regulation of reactive oxygen species metabolic process, tolerance induction to lipopolysaccharide, tolerance induction to lipopolysaccharide, cellular response to progesterone stimulus, cellular response to tumor necrosis factor, cellular response to interleukin-1, cellular response to interferon-gamma, cellular response to lipopolysaccharide, cellular response to lipopolysaccharide, ce…
ENSMUSG00000022216	2603.12	1.37212	0.394675	3.47658	0.000507853	0.0263688	chr14	55578123	55581529	+	Psme1	protein_coding		19186	GO:0008537, GO:0005737, GO:0005654, GO:0000502,	proteasome activator complex, cytoplasm, nucleoplasm, proteasome complex,	GO:0061133, GO:0005515,	endopeptidase activator activity, protein binding,	GO:2000045, GO:0061136, GO:0019884, GO:0010950,	regulation of G1/S transition of mitotic cell cycle, regulation of proteasomal protein catabolic process, antigen processing and presentation of exogenous antigen, positive regulation of endopeptidase activity,
ENSMUSG00000022225	17.0728	3.19747	0.992776	3.22074	0.0012786	0.0467372	chr14	55941453	55944661	-	Cma1	protein_coding	This gene encodes a serine protease that belongs to the peptidase family S1. It is expressed in mast cells and is thought to function in the degradation of the extracellular matrix, the regulation of submucosal gland secretion, and the generation of vasoactive peptides. The encoded preproprotein undergoes proteolytic processing to generate a functional enzyme with elastase-like activity. Mice lac…	17228	GO:0036464, GO:0030141, GO:0005829, GO:0005622, GO:0005615, GO:0005576,	cytoplasmic ribonucleoprotein granule, secretory granule, cytosol, intracellular anatomical structure, extracellular space, extracellular region,	GO:0042277, GO:0016787, GO:0008236, GO:0008233, GO:0004252,	peptide binding, hydrolase activity, serine-type peptidase activity, peptidase activity, serine-type endopeptidase activity,	GO:0140447, GO:0050727, GO:0045766, GO:0034769, GO:0022617, GO:0006508,	cytokine precursor processing, regulation of inflammatory response, positive regulation of angiogenesis, basement membrane disassembly, extracellular matrix disassembly, proteolysis,
ENSMUSG00000022491	55.844	7.51082	1.51138	4.96951	6.71209e-07	0.000511806	chr15	103562762	103565078	-	Glycam1	protein_coding		14663	GO:0016020, GO:0005886, GO:0005576,	membrane, plasma membrane, extracellular region,	GO:0050839, GO:0043199,	cell adhesion molecule binding, sulfate binding,	GO:0009617, GO:0007155,	response to bacterium, cell adhesion,
ENSMUSG00000022496	6.82225	5.25589	1.5064	3.48904	0.000484752	0.0256179	chr16	11313812	11320074	+	Tnfrsf17	protein_coding		21935	GO:0016021, GO:0016020,	integral component of membrane, membrane,	GO:0038023,	signaling receptor activity,	GO:0033209, GO:0002376, GO:0002260, GO:0002250,	tumor necrosis factor-mediated signaling pathway, immune system process, lymphocyte homeostasis, adaptive immune response,
ENSMUSG00000022504	187.449	2.54247	0.734927	3.45949	0.000541207	0.027201	chr16	10488178	10527564	+	Ciita	protein_coding	This gene encodes a member of the NOD-like receptor protein family. This protein acts as a transcriptional coactivator and component of the enhanceosome complex to stimulate transcription of MHC class II genes in the adaptive immune response. This protein may also regulate the transcription of MHC class I genes. Mutations in the human gene have been linked to a rare immunodeficiency, bare lymphoc…	12265	GO:0016605, GO:0009986, GO:0005829, GO:0005654, GO:0005634,	PML body, cell surface, cytosol, nucleoplasm, nucleus,	GO:0140297, GO:0106311, GO:0106310, GO:0044877, GO:0016746, GO:0016740, GO:0016301, GO:0008022, GO:0005525, GO:0005524, GO:0005515, GO:0000976, GO:0000166,	DNA-binding transcription factor binding, protein threonine kinase activity, protein serine kinase activity, protein-containing complex binding, acyltransferase activity, transferase activity, kinase activity, protein C-terminus binding, GTP binding, ATP binding, protein binding, transcription cis-regulatory region binding, nucleotide binding,	GO:0046677, GO:0046597, GO:0045944, GO:0045944, GO:0045944, GO:0045893, GO:0045892, GO:0045892, GO:0045348, GO:0045348, GO:0045345, GO:0045345, GO:0034341, GO:0034341, GO:0034341, GO:0016310, GO:0006954, GO:0006355, GO:0000122,	response to antibiotic, negative regulation of viral entry into host cell, positive regulation of transcription by RNA polymerase II, positive regulation of transcription by RNA polymerase II, positive regulation of transcription by RNA polymerase II, positive regulation of transcription, DNA-templated, negative regulation of transcription, DNA-templated, negative regulation of transcription, DNA…
ENSMUSG00000022584	111.042	2.14094	0.494313	4.33114	1.4834e-05	0.00320562	chr15	75108158	75111970	-	Ly6c2	protein_coding		100041546	GO:0031225, GO:0016020, GO:0009986, GO:0005886,	anchored component of membrane, membrane, cell surface, plasma membrane,	GO:0033130, GO:0030550,	acetylcholine receptor binding, acetylcholine receptor inhibitor activity,	GO:0095500,	acetylcholine receptor signaling pathway,
ENSMUSG00000022657	21.8396	4.43614	0.952631	4.65673	3.21279e-06	0.00122668	chr16	46035657	46120251	-	Cd96	protein_coding		84544	GO:0016021, GO:0016020, GO:0005737,	integral component of membrane, membrane, cytoplasm,	GO:0005515,	protein binding,	GO:0032689, GO:0032496, GO:0007160, GO:0007160, GO:0007155, GO:0006954, GO:0002728, GO:0002534,	negative regulation of interferon-gamma production, response to lipopolysaccharide, cell-matrix adhesion, cell-matrix adhesion, cell adhesion, inflammatory response, negative regulation of natural killer cell cytokine production, cytokine production involved in inflammatory response,
ENSMUSG00000022803	23.4485	3.5712	1.08849	3.28088	0.00103484	0.0410957	chr16	38362209	38378216	+	Popdc2	protein_coding	This gene encodes a member of the Popeye domain containing family of membrane proteins. Proteins of this family contain three helical transmembrane domains and a conserved intracellular Popeye domain. In the adult mouse, this gene is expressed at high levels in cardiac myocytes, and mice deficient for this gene develop stress-induced cardiac pacemaker dysfunction. The protein binds to a two-pore …	64082	GO:0042383, GO:0042383, GO:0016021, GO:0016020, GO:0005886,	sarcolemma, sarcolemma, integral component of membrane, membrane, plasma membrane,	GO:0030552, GO:0030552, GO:0000166,	cAMP binding, cAMP binding, nucleotide binding,	GO:0060931, GO:0051146, GO:0042391, GO:0042391, GO:0007519, GO:0007507, GO:0002027,	sinoatrial node cell development, striated muscle cell differentiation, regulation of membrane potential, regulation of membrane potential, skeletal muscle tissue development, heart development, regulation of heart rate,
ENSMUSG00000022860	8.93562	5.64997	1.5372	3.6755	0.000237387	0.0163283	chr16	78930948	78951733	+	Chodl	protein_coding		246048	GO:0048471, GO:0048471, GO:0016021, GO:0016020, GO:0005829, GO:0005813, GO:0005737, GO:0005737,	perinuclear region of cytoplasm, perinuclear region of cytoplasm, integral component of membrane, membrane, cytosol, centrosome, cytoplasm, cytoplasm,	GO:0030246, GO:0005540, GO:0005515,	carbohydrate binding, hyaluronic acid binding, protein binding,	GO:0050772, GO:0010975, GO:0007399,	positive regulation of axonogenesis, regulation of neuron projection development, nervous system development,
ENSMUSG00000023206	198.581	1.9406	0.507047	3.82727	0.000129573	0.0116432	chr2	11705290	11734317	+	Il15ra	protein_coding		16169	GO:0031410, GO:0016021, GO:0016020, GO:0009986, GO:0005886, GO:0005886, GO:0005886, GO:0005634, GO:0005576,	cytoplasmic vesicle, integral component of membrane, membrane, cell surface, plasma membrane, plasma membrane, plasma membrane, nucleus, extracellular region,	GO:0042010, GO:0042010, GO:0019901,	interleukin-15 receptor activity, interleukin-15 receptor activity, protein kinase binding,	GO:0050766, GO:0035723, GO:0035723, GO:0032825, GO:0010977, GO:0007259,	positive regulation of phagocytosis, interleukin-15-mediated signaling pathway, interleukin-15-mediated signaling pathway, positive regulation of natural killer cell differentiation, negative regulation of neuron projection development, receptor signaling pathway via JAK-STAT,
ENSMUSG00000024049	28.3655	1.67033	0.516074	3.2366	0.00120963	0.0457261	chr17	71019521	71126856	+	Myom1	protein_coding		17929	GO:0032982, GO:0031430, GO:0031430, GO:0030017, GO:0005856, GO:0005737,	myosin filament, M band, M band, sarcomere, cytoskeleton, cytoplasm,	GO:0051015, GO:0042803, GO:0042802, GO:0019900, GO:0019900, GO:0005200,	actin filament binding, protein homodimerization activity, identical protein binding, kinase binding, kinase binding, structural constituent of cytoskeleton,	GO:0050714, GO:0010737, GO:0010628, GO:0006936, GO:0006936,	positive regulation of protein secretion, protein kinase A signaling, positive regulation of gene expression, muscle contraction, muscle contraction,
ENSMUSG00000024334	17.3273	2.9747	0.850835	3.49621	0.000471914	0.0250619	chr17	34092340	34095234	+	H2-Oa	protein_coding		15001	GO:0042613, GO:0042613,	MHC class II protein complex, MHC class II protein complex,	GO:0023026, GO:0023026,	MHC class II protein complex binding, MHC class II protein complex binding,	GO:0050870, GO:0045580, GO:0019886, GO:0019886, GO:0019882, GO:0002587, GO:0002503, GO:0002381,	positive regulation of T cell activation, regulation of T cell differentiation, antigen processing and presentation of exogenous peptide antigen via MHC class II, antigen processing and presentation of exogenous peptide antigen via MHC class II, antigen processing and presentation, negative regulation of antigen processing and presentation of peptide antigen via MHC class II, peptide antigen asse…
ENSMUSG00000024399	209.145	2.74421	0.583162	4.70575	2.52937e-06	0.00105164	chr17	35194439	35196320	+	Ltb	protein_coding		16994	GO:0016021, GO:0016020, GO:0005886, GO:0005615,	integral component of membrane, membrane, plasma membrane, extracellular space,	GO:0005164, GO:0005125,	tumor necrosis factor receptor binding, cytokine activity,	GO:0048535, GO:0043588, GO:0032735, GO:0010467, GO:0006955,	lymph node development, skin development, positive regulation of interleukin-12 production, gene expression, immune response,
ENSMUSG00000024610	15003.1	2.58279	0.804199	3.21163	0.00131984	0.0476643	chr18	60803848	60812646	+	Cd74	protein_coding		16149	GO:0042613, GO:0035693, GO:0035692, GO:0035692, GO:0032991, GO:0016021, GO:0016020, GO:0009986, GO:0009986, GO:0009897, GO:0005887, GO:0005886, GO:0005886, GO:0005886, GO:0005794, GO:0005783, GO:0005773, GO:0005771, GO:0005770, GO:0005768, GO:0005764, GO:0005737, GO:0005737, GO:0005634, GO:0005615,	MHC class II protein complex, NOS2-CD74 complex, macrophage migration inhibitory factor receptor complex, macrophage migration inhibitory factor receptor complex, protein-containing complex, integral component of membrane, membrane, cell surface, cell surface, external side of plasma membrane, integral component of plasma membrane, plasma membrane, plasma membrane, plasma membrane, Golgi apparatu…	GO:0050998, GO:0044183, GO:0042658, GO:0042609, GO:0042289, GO:0042289, GO:0035718, GO:0035718, GO:0023026, GO:0019955, GO:0019955, GO:0005515, GO:0004896, GO:0004896, GO:0004896, GO:0001540,	nitric-oxide synthase binding, protein folding chaperone, MHC class II protein binding, via antigen binding groove, CD4 receptor binding, MHC class II protein binding, MHC class II protein binding, macrophage migration inhibitory factor binding, macrophage migration inhibitory factor binding, MHC class II protein complex binding, cytokine binding, cytokine binding, protein binding, cytokine recep…	GO:2000448, GO:2000343, GO:1902166, GO:1902166, GO:1902166, GO:0090023, GO:0070374, GO:0070374, GO:0070374, GO:0070206, GO:0065003, GO:0060907, GO:0060907, GO:0051085, GO:0051085, GO:0050821, GO:0050731, GO:0050731, GO:0050731, GO:0048146, GO:0046598, GO:0046597, GO:0045893, GO:0045657, GO:0045582, GO:0045581, GO:0045089, GO:0045060, GO:0045059, GO:0043518, GO:0043518, GO:0043518, GO:0043410, GO:…	positive regulation of macrophage migration inhibitory factor signaling pathway, positive regulation of chemokine (C-X-C motif) ligand 2 production, negative regulation of intrinsic apoptotic signaling pathway in response to DNA damage by p53 class mediator, negative regulation of intrinsic apoptotic signaling pathway in response to DNA damage by p53 class mediator, negative regulation of intrins…
ENSMUSG00000024669	18.9564	3.04867	0.813356	3.74826	0.000178064	0.013695	chr19	10718143	10738974	-	Cd5	protein_coding		12507	GO:0044214, GO:0016021, GO:0016020, GO:0009897, GO:0005886, GO:0005886,	spanning component of plasma membrane, integral component of membrane, membrane, external side of plasma membrane, plasma membrane, plasma membrane,	GO:0005515, GO:0005044,	protein binding, scavenger receptor activity,	GO:0097190, GO:0031295, GO:0031295,	apoptotic signaling pathway, T cell costimulation, T cell costimulation,
ENSMUSG00000024670	29.9416	2.97795	0.864643	3.44414	0.000572884	0.0281289	chr19	10789341	10830058	-	Cd6	protein_coding		12511	GO:0044214, GO:0042101, GO:0031226, GO:0016021, GO:0016020, GO:0009897, GO:0005886, GO:0001772,	spanning component of plasma membrane, T cell receptor complex, intrinsic component of plasma membrane, integral component of membrane, membrane, external side of plasma membrane, plasma membrane, immunological synapse,	GO:0070891, GO:0042802, GO:0019901, GO:0005515, GO:0005044, GO:0001530,	lipoteichoic acid binding, identical protein binding, protein kinase binding, protein binding, scavenger receptor activity, lipopolysaccharide binding,	GO:1900017, GO:0042102, GO:0032496, GO:0031663, GO:0007157, GO:0007155, GO:0002438, GO:0001934, GO:0001771,	positive regulation of cytokine production involved in inflammatory response, positive regulation of T cell proliferation, response to lipopolysaccharide, lipopolysaccharide-mediated signaling pathway, heterophilic cell-cell adhesion via plasma membrane cell adhesion molecules, cell adhesion, acute inflammatory response to antigenic stimulus, positive regulation of protein phosphorylation, immuno…
ENSMUSG00000024673	40.7847	4.39966	1.18454	3.71424	0.000203817	0.0148215	chr19	11249675	11266241	-	Ms4a1	protein_coding		12482	GO:0044853, GO:0016021, GO:0016020, GO:0009986, GO:0009897, GO:0005887, GO:0005886, GO:0005654,	plasma membrane raft, integral component of membrane, membrane, cell surface, external side of plasma membrane, integral component of plasma membrane, plasma membrane, nucleoplasm,	GO:0042802, GO:0019865, GO:0005154,	identical protein binding, immunoglobulin binding, epidermal growth factor receptor binding,	GO:1902656, GO:1902656, GO:0051262, GO:0050853, GO:0042113, GO:0030183, GO:0009617, GO:0002115,	calcium ion import into cytosol, calcium ion import into cytosol, protein tetramerization, B cell receptor signaling pathway, B cell activation, B cell differentiation, response to bacterium, store-operated calcium entry,
ENSMUSG00000024675	324.463	1.72413	0.50802	3.39382	0.000689255	0.0316664	chr19	11404770	11427246	+	Ms4a4c	protein_coding		64380	GO:0044853, GO:0005886, GO:0005794, GO:0005783,	plasma membrane raft, plasma membrane, Golgi apparatus, endoplasmic reticulum,	GO:0003674,	molecular_function,	GO:0008150,	biological_process,
ENSMUSG00000024910	50.464	2.75071	0.681782	4.0346	5.46961e-05	0.00685627	chr19	5465240	5468498	-	Ctsw	protein_coding	This gene encodes a member of the peptidase C1 (papain) family of cysteine proteases. The encoded preproprotein is proteolytically processed to generate a mature protein product. Expression of the encoded protein is upregulated following lymphocyte activation. Data from a human cell line suggests that the encoded enzyme may be important for viral entry into host cells. [provided by RefSeq, Aug 20…	13041	GO:0005783, GO:0005764, GO:0005615,	endoplasmic reticulum, lysosome, extracellular space,	GO:0016787, GO:0008234, GO:0008233, GO:0004197,	hydrolase activity, cysteine-type peptidase activity, peptidase activity, cysteine-type endopeptidase activity,	GO:0051603, GO:0006508, GO:0006508,	proteolysis involved in cellular protein catabolic process, proteolysis, proteolysis,
ENSMUSG00000025163	50.8471	3.17563	0.80363	3.95161	7.76282e-05	0.00835379	chr11	121036747	121039418	-	Cd7	protein_coding		12516	GO:0016021, GO:0016020,	integral component of membrane, membrane,	GO:0038023,	signaling receptor activity,	GO:0048873, GO:0002376, GO:0002250, GO:0002250,	homeostasis of number of cells within a tissue, immune system process, adaptive immune response, adaptive immune response,
ENSMUSG00000025165	137.876	3.06712	0.869926	3.52572	0.000422328	0.0236787	chr11	121067407	121081220	-	Sectm1a	protein_coding		209588	GO:0016021, GO:0016021, GO:0016020, GO:0005886, GO:0005576,	integral component of membrane, integral component of membrane, membrane, plasma membrane, extracellular region,	GO:0005125,	cytokine activity,	GO:0006955,	immune response,
ENSMUSG00000025279	422.113	3.60249	1.06489	3.38297	0.000717076	0.0325465	chr14	7964533	7994573	-	Dnase1l3	protein_coding		13421	GO:0005783, GO:0005634, GO:0005634, GO:0005634, GO:0005576,	endoplasmic reticulum, nucleus, nucleus, nucleus, extracellular region,	GO:0016787, GO:0004536, GO:0004530, GO:0004520, GO:0004519, GO:0004518, GO:0003677, GO:0003677,	hydrolase activity, deoxyribonuclease activity, deoxyribonuclease I activity, endodeoxyribonuclease activity, endonuclease activity, nuclease activity, DNA binding, DNA binding,	GO:0070948, GO:0012501, GO:0010623, GO:0010623, GO:0006915, GO:0006309, GO:0006309, GO:0006309, GO:0006308, GO:0002673, GO:0002283, GO:0000737, GO:0000737,	regulation of neutrophil mediated cytotoxicity, programmed cell death, programmed cell death involved in cell development, programmed cell death involved in cell development, apoptotic process, apoptotic DNA fragmentation, apoptotic DNA fragmentation, apoptotic DNA fragmentation, DNA catabolic process, regulation of acute inflammatory response, neutrophil activation involved in immune response, D…
ENSMUSG00000025422	50.2685	2.00568	0.593684	3.37837	0.00072917	0.0327869	chr10	127078907	127093169	+	Agap2	protein_coding	The protein encoded by this gene is a member of the centaurin GTPase family. This gene product regulates the activity of multiple kinases, including PI3K. Reduced expression of this gene results in multiple defects, including neural deficiencies, while increased expression of this gene has been observed in some tumors. Alternative splicing results in multiple protein isoforms. [provided by RefSeq…	216439	GO:0090543, GO:0005829, GO:0005768, GO:0005737, GO:0005654, GO:0005634, GO:0005634,	Flemming body, cytosol, endosome, cytoplasm, nucleoplasm, nucleus, nucleus,	GO:0046872, GO:0035014, GO:0030295, GO:0019901, GO:0005525, GO:0005524, GO:0005515, GO:0005096, GO:0003924, GO:0000166,	metal ion binding, phosphatidylinositol 3-kinase regulator activity, protein kinase activator activity, protein kinase binding, GTP binding, ATP binding, protein binding, GTPase activator activity, GTPase activity, nucleotide binding,	GO:2001240, GO:0060749, GO:0046427, GO:0045944, GO:0045860, GO:0043524, GO:0043524, GO:0043066, GO:0042177, GO:0033601, GO:0033601, GO:0030036, GO:0016197, GO:0014068,	negative regulation of extrinsic apoptotic signaling pathway in absence of ligand, mammary gland alveolus development, positive regulation of receptor signaling pathway via JAK-STAT, positive regulation of transcription by RNA polymerase II, positive regulation of protein kinase activity, negative regulation of neuron apoptotic process, negative regulation of neuron apoptotic process, negative re…
ENSMUSG00000025666	109.656	1.16357	0.338298	3.43947	0.000582856	0.0283083	chrX	81070698	81097872	+	Tmem47	protein_coding		192216	GO:0030054, GO:0016021, GO:0016020, GO:0005911, GO:0005911, GO:0005886,	cell junction, integral component of membrane, membrane, cell-cell junction, cell-cell junction, plasma membrane,	GO:0005515,	protein binding,	GO:0098609,	cell-cell adhesion,
ENSMUSG00000025784	124.242	2.86284	0.82395	3.47453	0.000511745	0.0264167	chr9	123150946	123157432	+	Clec3b	protein_coding		21922	GO:0031012, GO:0005737, GO:0005737, GO:0005615, GO:0005615, GO:0005615, GO:0005576, GO:0001652,	extracellular matrix, cytoplasm, cytoplasm, extracellular space, extracellular space, extracellular space, extracellular region, granular component,	GO:0036143, GO:0030246, GO:0008201, GO:0005515, GO:0005509, GO:0005509,	kringle domain binding, carbohydrate binding, heparin binding, protein binding, calcium ion binding, calcium ion binding,	GO:0030282, GO:0030282, GO:0010756, GO:0001503, GO:0001503, GO:0001501,	bone mineralization, bone mineralization, positive regulation of plasminogen activation, ossification, ossification, skeletal system development,
ENSMUSG00000025877	495.181	3.68179	0.921978	3.99336	6.51441e-05	0.0075465	chr13	55005985	55021385	-	Hk3	protein_coding		212032	GO:0032991, GO:0005829, GO:0005739, GO:0005739,	protein-containing complex, cytosol, mitochondrion, mitochondrion,	GO:0042562, GO:0019899, GO:0019158, GO:0016773, GO:0016740, GO:0016301, GO:0008865, GO:0008865, GO:0005536, GO:0005524, GO:0004396, GO:0004340, GO:0004340, GO:0003824, GO:0000166,	hormone binding, enzyme binding, mannokinase activity, phosphotransferase activity, alcohol group as acceptor, transferase activity, kinase activity, fructokinase activity, fructokinase activity, glucose binding, ATP binding, hexokinase activity, glucokinase activity, glucokinase activity, catalytic activity, nucleotide binding,	GO:1901299, GO:0051156, GO:0051156, GO:0016310, GO:0008152, GO:0006096, GO:0006002, GO:0005975, GO:0001678,	negative regulation of hydrogen peroxide-mediated programmed cell death, glucose 6-phosphate metabolic process, glucose 6-phosphate metabolic process, phosphorylation, metabolic process, glycolytic process, fructose 6-phosphate metabolic process, carbohydrate metabolic process, cellular glucose homeostasis,
ENSMUSG00000026012	46.0576	2.65357	0.732756	3.62136	0.000293061	0.0185968	chr1	60716800	60773359	+	Cd28	protein_coding		12487	GO:0098636, GO:0045121, GO:0016021, GO:0016020, GO:0009986, GO:0009897, GO:0009897, GO:0009897, GO:0009897, GO:0005886, GO:0001772,	protein complex involved in cell adhesion, membrane raft, integral component of membrane, membrane, cell surface, external side of plasma membrane, external side of plasma membrane, external side of plasma membrane, external side of plasma membrane, plasma membrane, immunological synapse,	GO:0042802, GO:0019901, GO:0002020,	identical protein binding, protein kinase binding, protease binding,	GO:0097190, GO:0051897, GO:0050852, GO:0050852, GO:0048304, GO:0046641, GO:0046641, GO:0045944, GO:0045840, GO:0045589, GO:0045066, GO:0045060, GO:0042129, GO:0042110, GO:0042110, GO:0042102, GO:0042102, GO:0042102, GO:0042102, GO:0032753, GO:0032743, GO:0032743, GO:0032733, GO:0031295, GO:0031295, GO:0031295, GO:0031295, GO:0031295, GO:0014068, GO:0010629, GO:0010628, GO:0006955, GO:0002863,	apoptotic signaling pathway, positive regulation of protein kinase B signaling, T cell receptor signaling pathway, T cell receptor signaling pathway, positive regulation of isotype switching to IgG isotypes, positive regulation of alpha-beta T cell proliferation, positive regulation of alpha-beta T cell proliferation, positive regulation of transcription by RNA polymerase II, positive regulation …
ENSMUSG00000026104	864.467	2.8229	0.758161	3.72336	0.000196591	0.014574	chr1	52119440	52161865	+	Stat1	protein_coding		20846	GO:0048471, GO:0042025, GO:0032991, GO:0005829, GO:0005829, GO:0005737, GO:0005737, GO:0005730, GO:0005654, GO:0005634, GO:0005634, GO:0005634, GO:0000785,	perinuclear region of cytoplasm, host cell nucleus, protein-containing complex, cytosol, cytosol, cytoplasm, cytoplasm, nucleolus, nucleoplasm, nucleus, nucleus, nucleus, chromatin,	GO:1990841, GO:0140297, GO:0044389, GO:0042803, GO:0042802, GO:0042393, GO:0035035, GO:0019899, GO:0016922, GO:0005515, GO:0005164, GO:0003700, GO:0003700, GO:0003690, GO:0003677, GO:0000981, GO:0000981, GO:0000979, GO:0000978, GO:0000978,	promoter-specific chromatin binding, DNA-binding transcription factor binding, ubiquitin-like protein ligase binding, protein homodimerization activity, identical protein binding, histone binding, histone acetyltransferase binding, enzyme binding, nuclear receptor binding, protein binding, tumor necrosis factor receptor binding, DNA-binding transcription factor activity, DNA-binding transcription…	GO:0071407, GO:0071346, GO:0071345, GO:0071222, GO:0070106, GO:0061326, GO:0060337, GO:0060337, GO:0060337, GO:0060333, GO:0060333, GO:0051607, GO:0051607, GO:0046725, GO:0045944, GO:0045893, GO:0045648, GO:0043434, GO:0043330, GO:0043124, GO:0042127, GO:0035458, GO:0035456, GO:0034340, GO:0034240, GO:0033209, GO:0032727, GO:0032496, GO:0031663, GO:0019221, GO:0019221, GO:0016525, GO:0010742, GO:…	cellular response to organic cyclic compound, cellular response to interferon-gamma, cellular response to cytokine stimulus, cellular response to lipopolysaccharide, interleukin-27-mediated signaling pathway, renal tubule development, type I interferon signaling pathway, type I interferon signaling pathway, type I interferon signaling pathway, interferon-gamma-mediated signaling pathway, interfer…
ENSMUSG00000026117	60.9597	2.46766	0.693044	3.56061	0.000369991	0.0218247	chr1	36761798	36782818	+	Zap70	protein_coding	This gene encodes a member of the protein tyrosine kinase family. The encoded protein is essential for development of T lymphocytes and thymocytes, and functions in the initial step of T lymphocyte receptor-mediated signal transduction. A mutation in this gene causes chronic autoimmune arthritis, similar to rheumatoid arthritis in humans. Mice lacking this gene are deficient in alpha-beta T lymph…	22637	GO:0045121, GO:0042101, GO:0031234, GO:0016020, GO:0005911, GO:0005886, GO:0005886, GO:0005829, GO:0005737, GO:0001772,	membrane raft, T cell receptor complex, extrinsic component of cytoplasmic side of plasma membrane, membrane, cell-cell junction, plasma membrane, plasma membrane, cytosol, cytoplasm, immunological synapse,	GO:0016740, GO:0016301, GO:0005524, GO:0005515, GO:0005102, GO:0004715, GO:0004715, GO:0004713, GO:0004713, GO:0004713, GO:0004672, GO:0001784, GO:0001784, GO:0000166,	transferase activity, kinase activity, ATP binding, protein binding, signaling receptor binding, non-membrane spanning protein tyrosine kinase activity, non-membrane spanning protein tyrosine kinase activity, protein tyrosine kinase activity, protein tyrosine kinase activity, protein tyrosine kinase activity, protein kinase activity, phosphotyrosine residue binding, phosphotyrosine residue bindin…	GO:0050852, GO:0050850, GO:0046777, GO:0046777, GO:0046641, GO:0046638, GO:0046638, GO:0045582, GO:0045582, GO:0045087, GO:0045061, GO:0045060, GO:0045059, GO:0045059, GO:0043366, GO:0035556, GO:0030154, GO:0018108, GO:0018108, GO:0018108, GO:0016310, GO:0007169, GO:0006955, GO:0006468, GO:0006468, GO:0002376, GO:0002250,	T cell receptor signaling pathway, positive regulation of calcium-mediated signaling, protein autophosphorylation, protein autophosphorylation, positive regulation of alpha-beta T cell proliferation, positive regulation of alpha-beta T cell differentiation, positive regulation of alpha-beta T cell differentiation, positive regulation of T cell differentiation, positive regulation of T cell differ…
ENSMUSG00000026207	68.5346	1.44269	0.408991	3.52743	0.000419608	0.0236255	chr1	75375297	75432320	+	Speg	protein_coding	This gene encodes a protein with similarity to members of the myosin light chain kinase family. This protein family is required for myocyte cytoskeletal development. Studies have determined that a lack of this protein affected myocardial development. Multiple alternatively spliced transcript variants that encode different protein isoforms have been defined. [provided by RefSeq, Mar 2010].	11790	GO:0005634,	nucleus,	GO:0106311, GO:0106310, GO:0016740, GO:0016301, GO:0005524, GO:0004674, GO:0004672, GO:0000166,	protein threonine kinase activity, protein serine kinase activity, transferase activity, kinase activity, ATP binding, protein serine/threonine kinase activity, protein kinase activity, nucleotide binding,	GO:0072359, GO:0060541, GO:0055013, GO:0042692, GO:0030154, GO:0016310, GO:0006468, GO:0001701,	circulatory system development, respiratory system development, cardiac muscle cell development, muscle cell differentiation, cell differentiation, phosphorylation, protein phosphorylation, in utero embryonic development,
ENSMUSG00000026208	696.529	2.71968	0.526841	5.16224	2.44013e-07	0.000260488	chr1	75360329	75368579	+	Des	protein_coding	This gene encodes a muscle-specific class III intermediate filament. Homopolymers of this protein form a stable intracytoplasmic filamentous network connecting myofibrils to each other and to the plasma membrane and are essential for maintaining the strength and integrity of skeletal, cardiac and smooth muscle fibers. Mutations in this gene affect assembly of intermediate filaments. Mice lacking …	13346	GO:0097512, GO:0045111, GO:0045098, GO:0043292, GO:0042383, GO:0042383, GO:0031594, GO:0030018, GO:0030018, GO:0016020, GO:0014704, GO:0005921, GO:0005916, GO:0005911, GO:0005886, GO:0005882, GO:0005856, GO:0005737, GO:0005634,	cardiac myofibril, intermediate filament cytoskeleton, type III intermediate filament, contractile fiber, sarcolemma, sarcolemma, neuromuscular junction, Z disc, Z disc, membrane, intercalated disc, gap junction, fascia adherens, cell-cell junction, plasma membrane, intermediate filament, cytoskeleton, cytoplasm, nucleus,	GO:0042802, GO:0008092, GO:0005515, GO:0005200,	identical protein binding, cytoskeletal protein binding, protein binding, structural constituent of cytoskeleton,	GO:0045109, GO:0007517,	intermediate filament organization, muscle organ development,
ENSMUSG00000026285	105.94	3.2258	0.919813	3.50702	0.000453154	0.0245809	chr1	94038305	94052553	-	Pdcd1	protein_coding		18566	GO:0016021, GO:0016020, GO:0009897, GO:0009897, GO:0005886,	integral component of membrane, membrane, external side of plasma membrane, external side of plasma membrane, plasma membrane,	GO:0005515,	protein binding,	GO:0070234, GO:0070234, GO:0050777, GO:0050776, GO:0043066, GO:0043065, GO:0006915, GO:0002644, GO:0002376, GO:0002250,	positive regulation of T cell apoptotic process, positive regulation of T cell apoptotic process, negative regulation of immune response, regulation of immune response, negative regulation of apoptotic process, positive regulation of apoptotic process, apoptotic process, negative regulation of tolerance induction, immune system process, adaptive immune response,
ENSMUSG00000026778	37.603	3.40949	0.652259	5.22721	1.72088e-07	0.000199682	chr2	11172108	11301222	+	Prkcq	protein_coding		18761	GO:0042383, GO:0034451, GO:0031594, GO:0016235, GO:0016020, GO:0005886, GO:0005737, GO:0005737, GO:0005634, GO:0001772,	sarcolemma, centriolar satellite, neuromuscular junction, aggresome, membrane, plasma membrane, cytoplasm, cytoplasm, nucleus, immunological synapse,	GO:0046872, GO:0016740, GO:0016301, GO:0005524, GO:0005515, GO:0004698, GO:0004697, GO:0004697, GO:0004674, GO:0004674, GO:0004672, GO:0000166,	metal ion binding, transferase activity, kinase activity, ATP binding, protein binding, calcium-dependent protein kinase C activity, protein kinase C activity, protein kinase C activity, protein serine/threonine kinase activity, protein serine/threonine kinase activity, protein kinase activity, nucleotide binding,	GO:2000570, GO:2000318, GO:1904355, GO:0090330, GO:0070233, GO:0060326, GO:0051973, GO:0051496, GO:0051491, GO:0051092, GO:0051092, GO:0051092, GO:0050870, GO:0050870, GO:0050714, GO:0046627, GO:0042307, GO:0042102, GO:0035556, GO:0035556, GO:0035556, GO:0032753, GO:0032743, GO:0032740, GO:0032212, GO:0018105, GO:0016310, GO:0010389, GO:0006954, GO:0006509, GO:0006468, GO:0006355, GO:0002376,	positive regulation of T-helper 2 cell activation, positive regulation of T-helper 17 type immune response, positive regulation of telomere capping, regulation of platelet aggregation, negative regulation of T cell apoptotic process, cell chemotaxis, positive regulation of telomerase activity, positive regulation of stress fiber assembly, positive regulation of filopodium assembly, positive regul…
ENSMUSG00000026946	446.842	1.85611	0.43362	4.28051	1.86467e-05	0.00354357	chr2	51948487	51973494	-	Nmi	protein_coding		64685	GO:0016020, GO:0005829, GO:0005737, GO:0005737, GO:0005654, GO:0005634, GO:0005615, GO:0005615, GO:0005576,	membrane, cytosol, cytoplasm, cytoplasm, nucleoplasm, nucleus, extracellular space, extracellular space, extracellular region,	GO:0042802, GO:0005515, GO:0003712,	identical protein binding, protein binding, transcription coregulator activity,	GO:1902524, GO:1901224, GO:1901223, GO:0060333, GO:0050729, GO:0045824, GO:0045824, GO:0045089, GO:0045087, GO:0034142, GO:0032688, GO:0032687, GO:0032480, GO:0009615, GO:0008285, GO:0006366, GO:0002376, GO:0002281,	positive regulation of protein K48-linked ubiquitination, positive regulation of NIK/NF-kappaB signaling, negative regulation of NIK/NF-kappaB signaling, interferon-gamma-mediated signaling pathway, positive regulation of inflammatory response, negative regulation of innate immune response, negative regulation of innate immune response, positive regulation of innate immune response, innate immune…
ENSMUSG00000027016	11.8141	4.55792	1.38358	3.29429	0.000986711	0.039899	chr2	77410634	77819639	-	Zfp385b	protein_coding		241494	GO:0005634, GO:0005634,	nucleus, nucleus,	GO:0046872, GO:0008270, GO:0003676, GO:0002039,	metal ion binding, zinc ion binding, nucleic acid binding, p53 binding,	GO:0072332, GO:0006915,	intrinsic apoptotic signaling pathway by p53 class mediator, apoptotic process,
ENSMUSG00000027165	74.9696	2.51548	0.61963	4.05965	4.91458e-05	0.0064611	chr2	101560781	101649532	-	B230118H07Rik	protein_coding		68170	GO:0097731, GO:0097731, GO:0005829, GO:0005829,	9+0 non-motile cilium, 9+0 non-motile cilium, cytosol, cytosol,	GO:0120160, GO:0120160, GO:0120160,	intraciliary transport particle A binding, intraciliary transport particle A binding, intraciliary transport particle A binding,	GO:0009566, GO:0007340, GO:0007340, GO:0007283, GO:0007283,	fertilization, acrosome reaction, acrosome reaction, spermatogenesis, spermatogenesis,
ENSMUSG00000027188	50.4921	2.72251	0.628694	4.33042	1.48827e-05	0.00320562	chr2	102550012	102643041	+	Pamr1	protein_coding		210622	GO:0005576,	extracellular region,	GO:0005509, GO:0004252,	calcium ion binding, serine-type endopeptidase activity,	GO:0006508,	proteolysis,
ENSMUSG00000027499	68.7459	3.26642	0.895154	3.649	0.000263263	0.0171784	chr3	7366669	7445366	+	Pkia	protein_coding		18767	GO:0005737, GO:0005737, GO:0005634, GO:0005634,	cytoplasm, cytoplasm, nucleus, nucleus,	GO:0034236, GO:0034236, GO:0005515, GO:0004862, GO:0004862, GO:0004862, GO:0004860,	protein kinase A catalytic subunit binding, protein kinase A catalytic subunit binding, protein binding, cAMP-dependent protein kinase inhibitor activity, cAMP-dependent protein kinase inhibitor activity, cAMP-dependent protein kinase inhibitor activity, protein kinase inhibitor activity,	GO:2000480, GO:2000480, GO:2000480, GO:0043086, GO:0042308, GO:0010389, GO:0006469, GO:0000122,	negative regulation of cAMP-dependent protein kinase activity, negative regulation of cAMP-dependent protein kinase activity, negative regulation of cAMP-dependent protein kinase activity, negative regulation of catalytic activity, negative regulation of protein import into nucleus, regulation of G2/M transition of mitotic cell cycle, negative regulation of protein kinase activity, negative regul…
ENSMUSG00000027500	25.6123	3.19437	0.719839	4.43762	9.09577e-06	0.00240345	chr3	8509360	8561606	+	Stmn2	protein_coding		20257	GO:0048471, GO:0043025, GO:0043005, GO:0043005, GO:0042995, GO:0031982, GO:0030426, GO:0030426, GO:0030426, GO:0030027, GO:0016020, GO:0005794, GO:0005768, GO:0005737, GO:0005737,	perinuclear region of cytoplasm, neuronal cell body, neuron projection, neuron projection, cell projection, vesicle, growth cone, growth cone, growth cone, lamellipodium, membrane, Golgi apparatus, endosome, cytoplasm, cytoplasm,	GO:0048306, GO:0015631, GO:0005515,	calcium-dependent protein binding, tubulin binding, protein binding,	GO:1990090, GO:0031175, GO:0031117, GO:0031115, GO:0031110, GO:0010977, GO:0010976, GO:0007026, GO:0007019,	cellular response to nerve growth factor stimulus, neuron projection development, positive regulation of microtubule depolymerization, negative regulation of microtubule polymerization, regulation of microtubule polymerization or depolymerization, negative regulation of neuron projection development, positive regulation of neuron projection development, negative regulation of microtubule depolyme…
ENSMUSG00000027514	1369.14	3.36873	0.851929	3.95424	7.67793e-05	0.0082959	chr2	173206612	173218923	-	Zbp1	protein_coding		58203	GO:0005829, GO:0005829, GO:0005737, GO:0005737, GO:0005634, GO:0005634, GO:0005634,	cytosol, cytosol, cytoplasm, cytoplasm, nucleus, nucleus, nucleus,	GO:0042802, GO:0005515, GO:0003725, GO:0003723, GO:0003692, GO:0003677, GO:0003677, GO:0003677,	identical protein binding, protein binding, double-stranded RNA binding, RNA binding, left-handed Z-DNA binding, DNA binding, DNA binding, DNA binding,	GO:2000659, GO:0070269, GO:0060545, GO:0060545, GO:0060545, GO:0060340, GO:0060340, GO:0051607, GO:0051607, GO:0051607, GO:0050729, GO:0050727, GO:0045087, GO:0043065, GO:0043065, GO:0016032, GO:0012501, GO:0006915, GO:0002376, GO:0002218,	regulation of interleukin-1-mediated signaling pathway, pyroptosis, positive regulation of necroptotic process, positive regulation of necroptotic process, positive regulation of necroptotic process, positive regulation of type I interferon-mediated signaling pathway, positive regulation of type I interferon-mediated signaling pathway, defense response to virus, defense response to virus, defense…
ENSMUSG00000027863	58.1939	4.1117	0.835434	4.92164	8.58225e-07	0.00058729	chr3	101275899	101287939	-	Cd2	protein_coding		12481	GO:0046658, GO:0045121, GO:0032991, GO:0016021, GO:0016020, GO:0009986, GO:0009898, GO:0009897, GO:0009897, GO:0005911, GO:0005886, GO:0005576,	anchored component of plasma membrane, membrane raft, protein-containing complex, integral component of membrane, membrane, cell surface, cytoplasmic side of plasma membrane, external side of plasma membrane, external side of plasma membrane, cell-cell junction, plasma membrane, extracellular region,	GO:0043621, GO:0042802, GO:0042802, GO:0030971, GO:0019901, GO:0005515, GO:0005102,	protein self-association, identical protein binding, identical protein binding, receptor tyrosine kinase binding, protein kinase binding, protein binding, signaling receptor binding,	GO:0098609, GO:0042110, GO:0034113, GO:0032760, GO:0032757, GO:0032729, GO:0007155, GO:0007155,	cell-cell adhesion, T cell activation, heterotypic cell-cell adhesion, positive regulation of tumor necrosis factor production, positive regulation of interleukin-8 production, positive regulation of interferon-gamma production, cell adhesion, cell adhesion,
ENSMUSG00000027995	360.68	1.33889	0.357436	3.74581	0.000179815	0.0137111	chr3	83836272	83841767	-	Tlr2	protein_coding		24088	GO:0045121, GO:0044297, GO:0042995, GO:0035355, GO:0035354, GO:0031410, GO:0031226, GO:0016021, GO:0016020, GO:0009986, GO:0009897, GO:0005887, GO:0005887, GO:0005886, GO:0005886, GO:0005794, GO:0005737,	membrane raft, cell body, cell projection, Toll-like receptor 2-Toll-like receptor 6 protein complex, Toll-like receptor 1-Toll-like receptor 2 protein complex, cytoplasmic vesicle, intrinsic component of plasma membrane, integral component of membrane, membrane, cell surface, external side of plasma membrane, integral component of plasma membrane, integral component of plasma membrane, plasma me…	GO:0071723, GO:0070891, GO:0061809, GO:0050135, GO:0044877, GO:0044877, GO:0042834, GO:0042802, GO:0042498, GO:0042497, GO:0042497, GO:0042497, GO:0038187, GO:0038023, GO:0035325, GO:0016787, GO:0005515, GO:0004888, GO:0001540, GO:0001540, GO:0001530,	lipopeptide binding, lipoteichoic acid binding, NAD+ nucleotidase, cyclic ADP-ribose generating, NAD(P)+ nucleosidase activity, protein-containing complex binding, protein-containing complex binding, peptidoglycan binding, identical protein binding, diacyl lipopeptide binding, triacyl lipopeptide binding, triacyl lipopeptide binding, triacyl lipopeptide binding, pattern recognition receptor activ…	GO:1904466, GO:1904417, GO:1903974, GO:1901224, GO:1901224, GO:0071727, GO:0071726, GO:0071346, GO:0071224, GO:0071223, GO:0071223, GO:0071221, GO:0071221, GO:0070542, GO:0070374, GO:0060907, GO:0051964, GO:0051770, GO:0051092, GO:0050830, GO:0050830, GO:0050765, GO:0050765, GO:0050729, GO:0050729, GO:0048714, GO:0046209, GO:0045944, GO:0045429, GO:0045087, GO:0042496, GO:0042495, GO:0034134, GO:…	positive regulation of matrix metallopeptidase secretion, positive regulation of xenophagy, positive regulation of cellular response to macrophage colony-stimulating factor stimulus, positive regulation of NIK/NF-kappaB signaling, positive regulation of NIK/NF-kappaB signaling, cellular response to triacyl bacterial lipopeptide, cellular response to diacyl bacterial lipopeptide, cellular response…
ENSMUSG00000028024	68.3072	2.28779	0.484131	4.72557	2.29475e-06	0.00100985	chr3	129269175	129332720	-	Enpep	protein_coding		13809	GO:0045177, GO:0031526, GO:0031410, GO:0016324, GO:0016021, GO:0016020, GO:0009897, GO:0005903, GO:0005886, GO:0005886, GO:0005886, GO:0005737,	apical part of cell, brush border membrane, cytoplasmic vesicle, apical plasma membrane, integral component of membrane, membrane, external side of plasma membrane, brush border, plasma membrane, plasma membrane, plasma membrane, cytoplasm,	GO:0070006, GO:0070006, GO:0046872, GO:0042277, GO:0042277, GO:0016787, GO:0008270, GO:0008237, GO:0008233, GO:0004177,	metalloaminopeptidase activity, metalloaminopeptidase activity, metal ion binding, peptide binding, peptide binding, hydrolase activity, zinc ion binding, metallopeptidase activity, peptidase activity, aminopeptidase activity,	GO:0043171, GO:0043171, GO:0032835, GO:0016477, GO:0008283, GO:0008217, GO:0007165, GO:0006508, GO:0006508, GO:0003081, GO:0001525,	peptide catabolic process, peptide catabolic process, glomerulus development, cell migration, cell population proliferation, regulation of blood pressure, signal transduction, proteolysis, proteolysis, regulation of systemic arterial blood pressure by renin-angiotensin, angiogenesis,
ENSMUSG00000028088	177.842	2.67646	0.821357	3.25859	0.00111968	0.0430575	chr3	97628804	97655282	+	Fmo5	protein_coding		14263	GO:0043231, GO:0016021, GO:0016020, GO:0005829, GO:0005783,	intracellular membrane-bounded organelle, integral component of membrane, membrane, cytosol, endoplasmic reticulum,	GO:0050661, GO:0050660, GO:0016491, GO:0016174, GO:0004499, GO:0004499, GO:0004497, GO:0004497, GO:0004031,	NADP binding, flavin adenine dinucleotide binding, oxidoreductase activity, NAD(P)H oxidase H2O2-forming activity, N,N-dimethylaniline monooxygenase activity, N,N-dimethylaniline monooxygenase activity, monooxygenase activity, monooxygenase activity, aldehyde oxidase activity,	GO:0090181, GO:0070995, GO:0017144,	regulation of cholesterol metabolic process, NADPH oxidation, drug metabolic process,
ENSMUSG00000028268	1704.36	3.67912	0.872591	4.21632	2.48325e-05	0.0041945	chr3	142560026	142573209	+	Gbp3	protein_coding		55932	GO:0048471, GO:0031410, GO:0031410, GO:0020005, GO:0016020, GO:0005886, GO:0005829, GO:0005829, GO:0005794, GO:0005737, GO:0005634,	perinuclear region of cytoplasm, cytoplasmic vesicle, cytoplasmic vesicle, symbiont-containing vacuole membrane, membrane, plasma membrane, cytosol, cytosol, Golgi apparatus, cytoplasm, nucleus,	GO:0042803, GO:0042802, GO:0016787, GO:0005525, GO:0003924, GO:0003924, GO:0000166,	protein homodimerization activity, identical protein binding, hydrolase activity, GTP binding, GTPase activity, GTPase activity, nucleotide binding,	GO:0071346, GO:0071346, GO:0050830, GO:0050830, GO:0044406, GO:0042832, GO:0042832, GO:0035458,	cellular response to interferon-gamma, cellular response to interferon-gamma, defense response to Gram-positive bacterium, defense response to Gram-positive bacterium, adhesion of symbiont to host, defense response to protozoan, defense response to protozoan, cellular response to interferon-beta,
ENSMUSG00000028270	3223.29	4.12607	0.89267	4.62216	3.79761e-06	0.00126774	chr3	142620602	142638008	+	Gbp2	protein_coding		14469	GO:0048471, GO:0031410, GO:0031410, GO:0020005, GO:0016020, GO:0015629, GO:0012506, GO:0005829, GO:0005794, GO:0005737, GO:0005654, GO:0005634,	perinuclear region of cytoplasm, cytoplasmic vesicle, cytoplasmic vesicle, symbiont-containing vacuole membrane, membrane, actin cytoskeleton, vesicle membrane, cytosol, Golgi apparatus, cytoplasm, nucleoplasm, nucleus,	GO:0051879, GO:0042803, GO:0042802, GO:0030507, GO:0019955, GO:0019899, GO:0019003, GO:0016787, GO:0005525, GO:0005525, GO:0003924, GO:0003924, GO:0003924, GO:0003779, GO:0000166,	Hsp90 protein binding, protein homodimerization activity, identical protein binding, spectrin binding, cytokine binding, enzyme binding, GDP binding, hydrolase activity, GTP binding, GTP binding, GTPase activity, GTPase activity, GTPase activity, actin binding, nucleotide binding,	GO:0071346, GO:0071346, GO:0071346, GO:0071222, GO:0050830, GO:0050830, GO:0044406, GO:0042832, GO:0042832, GO:0035458, GO:0034504, GO:0009617,	cellular response to interferon-gamma, cellular response to interferon-gamma, cellular response to interferon-gamma, cellular response to lipopolysaccharide, defense response to Gram-positive bacterium, defense response to Gram-positive bacterium, adhesion of symbiont to host, defense response to protozoan, defense response to protozoan, cellular response to interferon-beta, protein localization …
ENSMUSG00000028545	10.5502	3.51849	1.06552	3.30213	0.000959521	0.039336	chr4	111415006	111460298	+	Bend5	protein_coding		67621	GO:0005794,	Golgi apparatus,	GO:0003677, GO:0003674,	DNA binding, molecular_function,	GO:0045892, GO:0045892,	negative regulation of transcription, DNA-templated, negative regulation of transcription, DNA-templated,
ENSMUSG00000029541	36.0118	4.58897	1.14092	4.02218	5.76623e-05	0.0070269	chr5	139352617	139357033	+	Cyp2w1	protein_coding		545817	GO:0043231, GO:0016020, GO:0009986, GO:0005886, GO:0005788, GO:0005783, GO:0005737,	intracellular membrane-bounded organelle, membrane, cell surface, plasma membrane, endoplasmic reticulum lumen, endoplasmic reticulum, cytoplasm,	GO:1904768, GO:0046872, GO:0020037, GO:0016712, GO:0016705, GO:0016491, GO:0008401, GO:0008395, GO:0005506, GO:0005503, GO:0004497, GO:0001972,	all-trans-retinol binding, metal ion binding, heme binding, oxidoreductase activity, acting on paired donors, with incorporation or reduction of molecular oxygen, reduced flavin or flavoprotein as one donor, and incorporation of one atom of oxygen, oxidoreductase activity, acting on paired donors, with incorporation or reduction of molecular oxygen, oxidoreductase activity, retinoic acid 4-hydrox…	GO:0046222, GO:0042738, GO:0034653, GO:0006805, GO:0006805, GO:0006644, GO:0006629, GO:0006082,	aflatoxin metabolic process, exogenous drug catabolic process, retinoic acid catabolic process, xenobiotic metabolic process, xenobiotic metabolic process, phospholipid metabolic process, lipid metabolic process, organic acid metabolic process,
ENSMUSG00000029603	24.8393	4.54825	1.18541	3.83688	0.00012461	0.0114281	chr5	120680202	120711927	-	Dtx1	protein_coding		14357	GO:0016604, GO:0005829, GO:0005829, GO:0005737, GO:0005654, GO:0005654, GO:0005634,	nuclear body, cytosol, cytosol, cytoplasm, nucleoplasm, nucleoplasm, nucleus,	GO:0061630, GO:0046872, GO:0031625, GO:0017124, GO:0016740, GO:0008270, GO:0005515, GO:0005112,	ubiquitin protein ligase activity, metal ion binding, ubiquitin protein ligase binding, SH3 domain binding, transferase activity, zinc ion binding, protein binding, Notch binding,	GO:1990830, GO:0045665, GO:0045581, GO:0016567, GO:0010001, GO:0008593, GO:0007219, GO:0007219, GO:0007219,	cellular response to leukemia inhibitory factor, negative regulation of neuron differentiation, negative regulation of T cell differentiation, protein ubiquitination, glial cell differentiation, regulation of Notch signaling pathway, Notch signaling pathway, Notch signaling pathway, Notch signaling pathway,
ENSMUSG00000029802	407.465	2.07217	0.599136	3.4586	0.000542986	0.0272304	chr6	58584523	58695676	+	Abcg2	protein_coding	The membrane-associated protein encoded by this gene is included in the superfamily of ATP-binding cassette (ABC) transporters. ABC proteins transport various molecules across extra- and intra-cellular membranes. ABC genes are divided into seven distinct subfamilies (ABC1, MDR/TAP, MRP, ALD, OABP, GCN20, White). This protein is a member of the White subfamily. Alternatively referred to as a breas…	26357	GO:0098591, GO:0045121, GO:0031526, GO:0016324, GO:0016324, GO:0016021, GO:0016020, GO:0005886, GO:0005886, GO:0005886, GO:0005739, GO:0005654, GO:0005634,	external side of apical plasma membrane, membrane raft, brush border membrane, apical plasma membrane, apical plasma membrane, integral component of membrane, membrane, plasma membrane, plasma membrane, plasma membrane, mitochondrion, nucleoplasm, nucleus,	GO:0042910, GO:0042887, GO:0042803, GO:0042802, GO:0042626, GO:0032217, GO:0032217, GO:0015562, GO:0015562, GO:0015225, GO:0015143, GO:0008559, GO:0008514, GO:0008092, GO:0005524, GO:0000166,	xenobiotic transmembrane transporter activity, amide transmembrane transporter activity, protein homodimerization activity, identical protein binding, ATPase-coupled transmembrane transporter activity, riboflavin transmembrane transporter activity, riboflavin transmembrane transporter activity, efflux transmembrane transporter activity, efflux transmembrane transporter activity, biotin transmembr…	GO:1990962, GO:1990961, GO:1990748, GO:1904479, GO:0140115, GO:0097744, GO:0070633, GO:0065003, GO:0060136, GO:0055085, GO:0046415, GO:0032218, GO:0032218, GO:0019389, GO:0015878, GO:0015747, GO:0015711,	xenobiotic transport across blood-brain barrier, xenobiotic detoxification by transmembrane export across the plasma membrane, cellular detoxification, negative regulation of intestinal absorption, export across plasma membrane, urate salt excretion, transepithelial transport, protein-containing complex assembly, embryonic process involved in female pregnancy, transmembrane transport, urate metab…
ENSMUSG00000030043	51.5491	1.33048	0.376041	3.53813	0.000402978	0.0232283	chr6	82402334	82560104	+	Tacr1	protein_coding	This gene encodes the receptor for the tachykinin, substance P, also referred to as neurokinin 1. This gene belongs to a gene family of tachykinin receptors which are characterized by interactions with G proteins and contain seven hydrophobic transmembrane regions. This receptor has been associated with nitric oxide formation, and it has been localized to cholinergic and nitrergic neurons as well…	21336	GO:0097225, GO:0097225, GO:0071944, GO:0061827, GO:0044297, GO:0036126, GO:0030425, GO:0016021, GO:0016020, GO:0009986, GO:0005886, GO:0005886, GO:0005737,	sperm midpiece, sperm midpiece, cell periphery, sperm head, cell body, sperm flagellum, dendrite, integral component of membrane, membrane, cell surface, plasma membrane, plasma membrane, cytoplasm,	GO:0016496, GO:0016496, GO:0004995, GO:0004930,	substance P receptor activity, substance P receptor activity, tachykinin receptor activity, G protein-coupled receptor activity,	GO:1902093, GO:1902093, GO:0070474, GO:0070472, GO:0060083, GO:0051496, GO:0050679, GO:0050671, GO:0048660, GO:0048266, GO:0048265, GO:0046887, GO:0046878, GO:0045907, GO:0045778, GO:0045777, GO:0045760, GO:0045471, GO:0043117, GO:0042755, GO:0042713, GO:0035815, GO:0035106, GO:0035094, GO:0032230, GO:0032224, GO:0019233, GO:0014910, GO:0014070, GO:0010996, GO:0010634, GO:0010193, GO:0009725, GO:…	positive regulation of flagellated sperm motility, positive regulation of flagellated sperm motility, positive regulation of uterine smooth muscle contraction, regulation of uterine smooth muscle contraction, smooth muscle contraction involved in micturition, positive regulation of stress fiber assembly, positive regulation of epithelial cell proliferation, positive regulation of lymphocyte proli…
ENSMUSG00000030149	158.806	3.61947	0.927777	3.90123	9.57058e-05	0.00974885	chr6	129610323	129623864	-	Klrk1	protein_coding		27007	GO:0016021, GO:0016020, GO:0009986, GO:0009986, GO:0009897, GO:0009897, GO:0005886, GO:0005886,	integral component of membrane, membrane, cell surface, cell surface, external side of plasma membrane, external side of plasma membrane, plasma membrane, plasma membrane,	GO:0042802, GO:0042288, GO:0038023, GO:0038023, GO:0032394, GO:0030246, GO:0019900, GO:0005515,	identical protein binding, MHC class I protein binding, signaling receptor activity, signaling receptor activity, MHC class Ib receptor activity, carbohydrate binding, kinase binding, protein binding,	GO:0071222, GO:0050830, GO:0045954, GO:0045954, GO:0045954, GO:0045429, GO:0045087, GO:0043065, GO:0032729, GO:0030887, GO:0030154, GO:0030101, GO:0030101, GO:0002860, GO:0002376, GO:0002250, GO:0002223,	cellular response to lipopolysaccharide, defense response to Gram-positive bacterium, positive regulation of natural killer cell mediated cytotoxicity, positive regulation of natural killer cell mediated cytotoxicity, positive regulation of natural killer cell mediated cytotoxicity, positive regulation of nitric oxide biosynthetic process, innate immune response, positive regulation of apoptotic …
ENSMUSG00000030156	23.9226	3.31963	0.846701	3.92067	8.83049e-05	0.00927828	chr6	129267325	129275436	-	Cd69	protein_coding		12515	GO:0032991, GO:0016021, GO:0016020, GO:0009986, GO:0009897, GO:0009897,	protein-containing complex, integral component of membrane, membrane, cell surface, external side of plasma membrane, external side of plasma membrane,	GO:0042802, GO:0030246, GO:0005509,	identical protein binding, carbohydrate binding, calcium ion binding,	GO:0035690,	cellular response to drug,
ENSMUSG00000030165	78.7771	3.08066	0.857563	3.59234	0.000327721	0.0200601	chr6	129591782	129598775	+	Klrd1	protein_coding		16643	GO:0043235, GO:0016021, GO:0016020, GO:0009897, GO:0005887, GO:0005886,	receptor complex, integral component of membrane, membrane, external side of plasma membrane, integral component of plasma membrane, plasma membrane,	GO:1990405, GO:0062082, GO:0030246, GO:0023030, GO:0023024,	protein antigen binding, HLA-E specific inhibitory MHC class Ib receptor activity, carbohydrate binding, MHC class Ib protein binding, via antigen binding groove, MHC class I protein complex binding,	GO:0045954, GO:0045953, GO:0045087, GO:0002376, GO:0002250, GO:0002228, GO:0002223, GO:0001915,	positive regulation of natural killer cell mediated cytotoxicity, negative regulation of natural killer cell mediated cytotoxicity, innate immune response, immune system process, adaptive immune response, natural killer cell mediated immunity, stimulatory C-type lectin receptor signaling pathway, negative regulation of T cell mediated cytotoxicity,
ENSMUSG00000030167	48.838	3.70895	0.940954	3.9417	8.09075e-05	0.00860262	chr6	129666015	129678973	-	Klrc1	protein_coding		16641	GO:0043235, GO:0009897, GO:0005887,	receptor complex, external side of plasma membrane, integral component of plasma membrane,	GO:1990405, GO:0062082, GO:0062081, GO:0023024,	protein antigen binding, HLA-E specific inhibitory MHC class Ib receptor activity, activating MHC class Ib receptor activity, MHC class I protein complex binding,	GO:0045954, GO:0043323, GO:0002228, GO:0002223,	positive regulation of natural killer cell mediated cytotoxicity, positive regulation of natural killer cell degranulation, natural killer cell mediated immunity, stimulatory C-type lectin receptor signaling pathway,
ENSMUSG00000030214	599.111	2.39983	0.648162	3.70251	0.000213473	0.0151264	chr6	136612070	136661928	-	Plbd1	protein_coding		66857	GO:0005764, GO:0005615, GO:0005576,	lysosome, extracellular space, extracellular region,	GO:0016787, GO:0004620,	hydrolase activity, phospholipase activity,	GO:0016042, GO:0009395, GO:0006629,	lipid catabolic process, phospholipid catabolic process, lipid metabolic process,
ENSMUSG00000030336	40.5226	3.37397	1.05435	3.20004	0.0013741	0.0487661	chr6	125232622	125237010	-	Cd27	protein_coding		21940	GO:0016021, GO:0016020, GO:0009986, GO:0009897, GO:0009897,	integral component of membrane, membrane, cell surface, external side of plasma membrane, external side of plasma membrane,	GO:0043027, GO:0005515, GO:0004888,	cysteine-type endopeptidase inhibitor activity involved in apoptotic process, protein binding, transmembrane signaling receptor activity,	GO:0097191, GO:0070233, GO:0046330, GO:0045582, GO:0045579, GO:0043066, GO:0043066, GO:0043066, GO:0042100, GO:0032729, GO:0006915, GO:0002639,	extrinsic apoptotic signaling pathway, negative regulation of T cell apoptotic process, positive regulation of JNK cascade, positive regulation of T cell differentiation, positive regulation of B cell differentiation, negative regulation of apoptotic process, negative regulation of apoptotic process, negative regulation of apoptotic process, B cell proliferation, positive regulation of interferon…
ENSMUSG00000030399	92.8737	5.30975	1.04359	5.08797	3.61922e-07	0.000321966	chr7	19404776	19422841	+	Ckm	protein_coding		12715	GO:0005737, GO:0005615, GO:0005615,	cytoplasm, extracellular space, extracellular space,	GO:0016772, GO:0016740, GO:0016301, GO:0005524, GO:0004111, GO:0004111, GO:0004111, GO:0003824, GO:0000166,	transferase activity, transferring phosphorus-containing groups, transferase activity, kinase activity, ATP binding, creatine kinase activity, creatine kinase activity, creatine kinase activity, catalytic activity, nucleotide binding,	GO:0046314, GO:0046314, GO:0046314, GO:0016310, GO:0006603,	phosphocreatine biosynthetic process, phosphocreatine biosynthetic process, phosphocreatine biosynthetic process, phosphorylation, phosphocreatine metabolic process,
ENSMUSG00000030554	115.624	2.24458	0.623242	3.60145	0.000316446	0.0195493	chr7	67730160	67759742	-	Synm	protein_coding		233335	GO:0060053, GO:0060053, GO:0045111, GO:0043034, GO:0043034, GO:0042383, GO:0042383, GO:0030054, GO:0030018, GO:0016020, GO:0005882, GO:0005882, GO:0005856, GO:0005737,	neurofilament cytoskeleton, neurofilament cytoskeleton, intermediate filament cytoskeleton, costamere, costamere, sarcolemma, sarcolemma, cell junction, Z disc, membrane, intermediate filament, intermediate filament, cytoskeleton, cytoplasm,	GO:0030674, GO:0019215, GO:0019215, GO:0017166, GO:0017166, GO:0008307, GO:0008307, GO:0005515, GO:0005200, GO:0005200,	protein-macromolecule adaptor activity, intermediate filament binding, intermediate filament binding, vinculin binding, vinculin binding, structural constituent of muscle, structural constituent of muscle, protein binding, structural constituent of cytoskeleton, structural constituent of cytoskeleton,	GO:0045104, GO:0031443, GO:0031443,	intermediate filament cytoskeleton organization, fast-twitch skeletal muscle fiber contraction, fast-twitch skeletal muscle fiber contraction,
ENSMUSG00000030587	2067.03	1.32941	0.40525	3.28048	0.00103632	0.0410957	chr7	29246561	29248466	-	2200002D01Rik	protein_coding		72275	GO:0005886, GO:0005829, GO:0005730, GO:0005654, GO:0005634,	plasma membrane, cytosol, nucleolus, nucleoplasm, nucleus,	GO:0003674,	molecular_function,	GO:0008150,	biological_process,
ENSMUSG00000030724	40.5136	3.6262	0.656297	5.52525	3.29025e-08	6.71552e-05	chr7	126408450	126414889	-	Cd19	protein_coding		12478	GO:0032991, GO:0016021, GO:0016020, GO:0009897, GO:0009897, GO:0009897, GO:0005887, GO:0005887, GO:0005886, GO:0005886,	protein-containing complex, integral component of membrane, membrane, external side of plasma membrane, external side of plasma membrane, external side of plasma membrane, integral component of plasma membrane, integral component of plasma membrane, plasma membrane, plasma membrane,			GO:0051281, GO:0051281, GO:0051281, GO:0050864, GO:0050855, GO:0050855, GO:0050853, GO:0050853, GO:0050853, GO:0050851, GO:0043552, GO:0043552, GO:0019724, GO:0016064, GO:0002376, GO:0002322, GO:0002250, GO:0001923,	positive regulation of release of sequestered calcium ion into cytosol, positive regulation of release of sequestered calcium ion into cytosol, positive regulation of release of sequestered calcium ion into cytosol, regulation of B cell activation, regulation of B cell receptor signaling pathway, regulation of B cell receptor signaling pathway, B cell receptor signaling pathway, B cell receptor s…
ENSMUSG00000030742	67.8901	3.51255	0.671271	5.23269	1.67061e-07	0.000199682	chr7	126363824	126369570	-	Lat	protein_coding		16797	GO:0016021, GO:0016020, GO:0008180, GO:0005911, GO:0005887, GO:0005886, GO:0005794, GO:0001772, GO:0001772, GO:0001772,	integral component of membrane, membrane, COP9 signalosome, cell-cell junction, integral component of plasma membrane, plasma membrane, Golgi apparatus, immunological synapse, immunological synapse, immunological synapse,	GO:0030159, GO:0019901, GO:0019901, GO:0005515,	signaling receptor complex adaptor activity, protein kinase binding, protein kinase binding, protein binding,	GO:0050863, GO:0050863, GO:0048872, GO:0045860, GO:0043303, GO:0035556, GO:0035556, GO:0019722, GO:0010467, GO:0007265, GO:0007229, GO:0007169, GO:0007165, GO:0006968, GO:0006955, GO:0006955, GO:0006954, GO:0006954, GO:0002376, GO:0002260, GO:0002250,	regulation of T cell activation, regulation of T cell activation, homeostasis of number of cells, positive regulation of protein kinase activity, mast cell degranulation, intracellular signal transduction, intracellular signal transduction, calcium-mediated signaling, gene expression, Ras protein signal transduction, integrin-mediated signaling pathway, transmembrane receptor protein tyrosine kin…
ENSMUSG00000030798	108.66	1.89079	0.513338	3.68333	0.000230209	0.0159166	chr7	45233632	45239115	-	Cd37	protein_coding		12493	GO:0016021, GO:0016020, GO:0005887, GO:0001772,	integral component of membrane, membrane, integral component of plasma membrane, immunological synapse,			GO:0050688, GO:0042832, GO:0030886, GO:0008285, GO:0002920, GO:0002639,	regulation of defense response to virus, defense response to protozoan, negative regulation of myeloid dendritic cell activation, negative regulation of cell population proliferation, regulation of humoral immune response, positive regulation of immunoglobulin production,
ENSMUSG00000030946	94.549	1.05965	0.322601	3.2847	0.00102092	0.040788	chr7	132610638	132706420	+	Lhpp	protein_coding		76429	GO:0016607, GO:0005829, GO:0005829, GO:0005737, GO:0005634,	nuclear speck, cytosol, cytosol, cytoplasm, nucleus,	GO:0046872, GO:0042803, GO:0016791, GO:0016787, GO:0004427, GO:0004427,	metal ion binding, protein homodimerization activity, phosphatase activity, hydrolase activity, inorganic diphosphatase activity, inorganic diphosphatase activity,	GO:0016311, GO:0006796,	dephosphorylation, phosphate-containing compound metabolic process,
ENSMUSG00000031112	36.5076	2.81113	0.524369	5.36099	8.27692e-08	0.000129938	chrX	50841047	50893097	+	Stk26	protein_coding		70415	GO:0071944, GO:0048471, GO:0016324, GO:0016020, GO:0005829, GO:0005798, GO:0005794, GO:0005737, GO:0000139,	cell periphery, perinuclear region of cytoplasm, apical plasma membrane, membrane, cytosol, Golgi-associated vesicle, Golgi apparatus, cytoplasm, Golgi membrane,	GO:0106311, GO:0106310, GO:0046872, GO:0042803, GO:0042802, GO:0016740, GO:0016301, GO:0005524, GO:0004674, GO:0004672, GO:0000287, GO:0000166,	protein threonine kinase activity, protein serine kinase activity, metal ion binding, protein homodimerization activity, identical protein binding, transferase activity, kinase activity, ATP binding, protein serine/threonine kinase activity, protein kinase activity, magnesium ion binding, nucleotide binding,	GO:1903205, GO:0046777, GO:0042981, GO:0042542, GO:0030336, GO:0030033, GO:0016310, GO:0009267, GO:0006915, GO:0006468,	regulation of hydrogen peroxide-induced cell death, protein autophosphorylation, regulation of apoptotic process, response to hydrogen peroxide, negative regulation of cell migration, microvillus assembly, phosphorylation, cellular response to starvation, apoptotic process, protein phosphorylation,
ENSMUSG00000031125	26.9913	2.56905	0.717211	3.582	0.000340977	0.0205882	chrX	56136572	56153498	+	3830403N18Rik	protein_coding		70691	GO:0005634, GO:0000800, GO:0000795,	nucleus, lateral element, synaptonemal complex,	GO:0003674,	molecular_function,	GO:0051321, GO:0035093, GO:0007286, GO:0002244,	meiotic cell cycle, spermatogenesis, exchange of chromosomal proteins, spermatid development, hematopoietic progenitor cell differentiation,
ENSMUSG00000031517	15.0536	3.32213	0.967579	3.43345	0.000595953	0.0284262	chr8	54954843	55060871	+	Gpm6a	protein_coding		234267	GO:0099059, GO:0098978, GO:0045202, GO:0044295, GO:0044295, GO:0043025, GO:0043025, GO:0043005, GO:0042995, GO:0030175, GO:0030175, GO:0030054, GO:0016021, GO:0016020, GO:0005886, GO:0005886,	integral component of presynaptic active zone membrane, glutamatergic synapse, synapse, axonal growth cone, axonal growth cone, neuronal cell body, neuronal cell body, neuron projection, cell projection, filopodium, filopodium, cell junction, integral component of membrane, membrane, plasma membrane, plasma membrane,	GO:0005262,	calcium channel activity,	GO:0051491, GO:0050807, GO:0048863, GO:0048812, GO:0031175, GO:0009617, GO:0007416, GO:0007399, GO:0003407, GO:0001764,	positive regulation of filopodium assembly, regulation of synapse organization, stem cell differentiation, neuron projection morphogenesis, neuron projection development, response to bacterium, synapse assembly, nervous system development, neural retina development, neuron migration,
ENSMUSG00000031662	259.761	1.77285	0.391546	4.52783	5.95935e-06	0.001787	chr8	88626563	88636128	-	Snx20	protein_coding		71607	GO:0031901, GO:0031901, GO:0016020, GO:0005886, GO:0005768, GO:0005737, GO:0005654, GO:0005634,	early endosome membrane, early endosome membrane, membrane, plasma membrane, endosome, cytoplasm, nucleoplasm, nucleus,	GO:1901981, GO:0035091, GO:0032266, GO:0008289, GO:0005546,	phosphatidylinositol phosphate binding, phosphatidylinositol binding, phosphatidylinositol-3-phosphate binding, lipid binding, phosphatidylinositol-4,5-bisphosphate binding,	GO:0015031, GO:0015031,	protein transport, protein transport,
ENSMUSG00000031779	25.1332	3.34352	0.951727	3.51311	0.000442888	0.0242209	chr8	94745590	94751699	+	Ccl22	protein_coding		20299	GO:0005615, GO:0005615, GO:0005576,	extracellular space, extracellular space, extracellular region,	GO:0048020, GO:0008009, GO:0005125,	CCR chemokine receptor binding, chemokine activity, cytokine activity,	GO:0071356, GO:0071347, GO:0071346, GO:0070374, GO:0070098, GO:0061844, GO:0060326, GO:0048247, GO:0043547, GO:0031640, GO:0030593, GO:0007186, GO:0006955, GO:0006954, GO:0006935, GO:0002548,	cellular response to tumor necrosis factor, cellular response to interleukin-1, cellular response to interferon-gamma, positive regulation of ERK1 and ERK2 cascade, chemokine-mediated signaling pathway, antimicrobial humoral immune response mediated by antimicrobial peptide, cell chemotaxis, lymphocyte chemotaxis, positive regulation of GTPase activity, killing of cells of other organism, neutrop…
ENSMUSG00000031897	2040.56	2.20906	0.538714	4.10061	4.12058e-05	0.00575759	chr8	105935735	105938444	-	Psmb10	protein_coding		19171	GO:1990111, GO:0019774, GO:0005839, GO:0005839, GO:0005829, GO:0005737, GO:0005654, GO:0005634, GO:0000502,	spermatoproteasome complex, proteasome core complex, beta-subunit complex, proteasome core complex, proteasome core complex, cytosol, cytoplasm, nucleoplasm, nucleus, proteasome complex,	GO:0016787, GO:0008233, GO:0004298, GO:0004175,	hydrolase activity, peptidase activity, threonine-type endopeptidase activity, endopeptidase activity,	GO:0051603, GO:0042098, GO:0010498, GO:0006508, GO:0002376, GO:0000902,	proteolysis involved in cellular protein catabolic process, T cell proliferation, proteasomal protein catabolic process, proteolysis, immune system process, cell morphogenesis,
ENSMUSG00000031933	10.3867	3.35901	0.985178	3.40955	0.000650703	0.0303601	chr9	14885814	14903949	-	Izumo1r	protein_coding		64931	GO:0031362, GO:0031225, GO:0016020, GO:0005886,	anchored component of external side of plasma membrane, anchored component of membrane, membrane, plasma membrane,	GO:0038023, GO:0038023, GO:0038023, GO:0005542, GO:0005515, GO:0005102,	signaling receptor activity, signaling receptor activity, signaling receptor activity, folic acid binding, protein binding, signaling receptor binding,	GO:0035036, GO:0035036, GO:0035036, GO:0007342, GO:0007342, GO:0007342, GO:0007338, GO:0007338, GO:0007155, GO:0007155, GO:0007155,	sperm-egg recognition, sperm-egg recognition, sperm-egg recognition, fusion of sperm to egg plasma membrane involved in single fertilization, fusion of sperm to egg plasma membrane involved in single fertilization, fusion of sperm to egg plasma membrane involved in single fertilization, single fertilization, single fertilization, cell adhesion, cell adhesion, cell adhesion,
ENSMUSG00000032085	1852.54	2.56595	0.598274	4.28893	1.79537e-05	0.00347209	chr9	45929619	45936058	-	Tagln	protein_coding	This gene encodes a smooth muscle cell-specific cytoskeletal protein. The encoded protein is structurally similar to calponin, an actin-binding protein. In mouse models of atherosclerosis the gene product may be involved in plaque cell and atherosclerotic lesion formation during atherogenesis. [provided by RefSeq, Mar 2010].	21345	GO:0005856, GO:0005737,	cytoskeleton, cytoplasm,	GO:0051015,	actin filament binding,	GO:0030855, GO:0007010,	epithelial cell differentiation, cytoskeleton organization,
ENSMUSG00000032093	73.4441	3.11358	0.809623	3.84572	0.000120198	0.0110615	chr9	44998740	45009627	-	Cd3e	protein_coding		12501	GO:0044297, GO:0043197, GO:0042105, GO:0042105, GO:0042105, GO:0042101, GO:0016021, GO:0016020, GO:0009897, GO:0009897, GO:0009897, GO:0005911, GO:0005886, GO:0005886, GO:0005783, GO:0001772,	cell body, dendritic spine, alpha-beta T cell receptor complex, alpha-beta T cell receptor complex, alpha-beta T cell receptor complex, T cell receptor complex, integral component of membrane, membrane, external side of plasma membrane, external side of plasma membrane, external side of plasma membrane, cell-cell junction, plasma membrane, plasma membrane, endoplasmic reticulum, immunological syn…	GO:0046982, GO:0042802, GO:0017124, GO:0005515, GO:0004888,	protein heterodimerization activity, identical protein binding, SH3 domain binding, protein binding, transmembrane signaling receptor activity,	GO:0097190, GO:0050870, GO:0050852, GO:0050850, GO:0050731, GO:0046649, GO:0046641, GO:0045879, GO:0045060, GO:0045059, GO:0042102, GO:0042102, GO:0033634, GO:0032753, GO:0032743, GO:0032729, GO:0031295, GO:0021549, GO:0016358, GO:0010629, GO:0010628, GO:0007584, GO:0007166, GO:0007166, GO:0002669, GO:0002376, GO:0002250, GO:0001954,	apoptotic signaling pathway, positive regulation of T cell activation, T cell receptor signaling pathway, positive regulation of calcium-mediated signaling, positive regulation of peptidyl-tyrosine phosphorylation, lymphocyte activation, positive regulation of alpha-beta T cell proliferation, negative regulation of smoothened signaling pathway, negative thymic T cell selection, positive thymic T …
ENSMUSG00000032094	61.3838	3.69272	0.869691	4.24602	2.17603e-05	0.00389757	chr9	44981786	44987339	+	Cd3d	protein_coding		12500	GO:0042105, GO:0042105, GO:0042105, GO:0042101, GO:0042101, GO:0016021, GO:0016020, GO:0009897,	alpha-beta T cell receptor complex, alpha-beta T cell receptor complex, alpha-beta T cell receptor complex, T cell receptor complex, T cell receptor complex, integral component of membrane, membrane, external side of plasma membrane,	GO:0042802, GO:0005515, GO:0004888,	identical protein binding, protein binding, transmembrane signaling receptor activity,	GO:0065003, GO:0045059, GO:0045059, GO:0042110, GO:0007166, GO:0002376, GO:0002250,	protein-containing complex assembly, positive thymic T cell selection, positive thymic T cell selection, T cell activation, cell surface receptor signaling pathway, immune system process, adaptive immune response,
ENSMUSG00000032372	76.8269	2.02046	0.441937	4.57183	4.83492e-06	0.0015004	chr9	92275602	92297752	+	Plscr2	protein_coding		18828	GO:0062023, GO:0048471, GO:0045121, GO:0043231, GO:0016021, GO:0016020, GO:0005887, GO:0005886, GO:0005886, GO:0005829, GO:0005794, GO:0005783, GO:0005737, GO:0005737, GO:0005730, GO:0005654, GO:0005634, GO:0005634,	collagen-containing extracellular matrix, perinuclear region of cytoplasm, membrane raft, intracellular membrane-bounded organelle, integral component of membrane, membrane, integral component of plasma membrane, plasma membrane, plasma membrane, cytosol, Golgi apparatus, endoplasmic reticulum, cytoplasm, cytoplasm, nucleolus, nucleoplasm, nucleus, nucleus,	GO:0046872, GO:0045340, GO:0042609, GO:0032791, GO:0019899, GO:0017128, GO:0017128, GO:0017124, GO:0008270, GO:0005515, GO:0005509, GO:0005154, GO:0004518, GO:0001618, GO:0001228, GO:0000287,	metal ion binding, mercury ion binding, CD4 receptor binding, lead ion binding, enzyme binding, phospholipid scramblase activity, phospholipid scramblase activity, SH3 domain binding, zinc ion binding, protein binding, calcium ion binding, epidermal growth factor receptor binding, nuclease activity, virus receptor activity, DNA-binding transcription activator activity, RNA polymerase II-specific,…	GO:2000373, GO:1905820, GO:0071222, GO:0070782, GO:0070782, GO:0060368, GO:0051607, GO:0050765, GO:0045944, GO:0045089, GO:0045071, GO:0035456, GO:0033003, GO:0017121, GO:0017121, GO:0010628, GO:0010288, GO:0006955, GO:0006915,	positive regulation of DNA topoisomerase (ATP-hydrolyzing) activity, positive regulation of chromosome separation, cellular response to lipopolysaccharide, phosphatidylserine exposure on apoptotic cell surface, phosphatidylserine exposure on apoptotic cell surface, regulation of Fc receptor mediated stimulatory signaling pathway, defense response to virus, negative regulation of phagocytosis, pos…
ENSMUSG00000032656	51.5835	1.76806	0.455091	3.88508	0.000102297	0.0102251	chr18	56761716	56925548	-	2023-03-03	protein_coding		320253	GO:0043231, GO:0031410, GO:0016021, GO:0016020, GO:0005768, GO:0005764,	intracellular membrane-bounded organelle, cytoplasmic vesicle, integral component of membrane, membrane, endosome, lysosome,	GO:0046872, GO:0016740, GO:0008270, GO:0004842,	metal ion binding, transferase activity, zinc ion binding, ubiquitin-protein transferase activity,	GO:0016567, GO:0006897,	protein ubiquitination, endocytosis,
ENSMUSG00000032679	81.5231	1.95803	0.397092	4.93092	8.18426e-07	0.000574793	chr2	104095801	104115354	+	Cd59a	protein_coding		12509	GO:0043218, GO:0042383, GO:0031225, GO:0016020, GO:0009986, GO:0009986, GO:0009897, GO:0005886, GO:0005886, GO:0005886, GO:0005615,	compact myelin, sarcolemma, anchored component of membrane, membrane, cell surface, cell surface, external side of plasma membrane, plasma membrane, plasma membrane, plasma membrane, extracellular space,	GO:0001848, GO:0001848,	complement binding, complement binding,	GO:1903660, GO:1903659, GO:0090272, GO:0045916, GO:0043066, GO:0042102, GO:0030948, GO:0030449, GO:0016525, GO:0001971, GO:0001971, GO:0001971, GO:0001971,	negative regulation of complement-dependent cytotoxicity, regulation of complement-dependent cytotoxicity, negative regulation of fibroblast growth factor production, negative regulation of complement activation, negative regulation of apoptotic process, positive regulation of T cell proliferation, negative regulation of vascular endothelial growth factor receptor signaling pathway, regulation of…
ENSMUSG00000032946	74.9112	1.35452	0.3361	4.03012	5.57483e-05	0.00685627	chr19	6399340	6415216	+	Rasgrp2	protein_coding		19395	GO:0045202, GO:0043005, GO:0042995, GO:0030054, GO:0016020, GO:0005886, GO:0005829, GO:0005829, GO:0005737,	synapse, neuron projection, cell projection, cell junction, membrane, plasma membrane, cytosol, cytosol, cytoplasm,	GO:0046872, GO:0005509, GO:0005085,	metal ion binding, calcium ion binding, guanyl-nucleotide exchange factor activity,	GO:0071277, GO:0043547, GO:0035556, GO:0007264,	cellular response to calcium ion, positive regulation of GTPase activity, intracellular signal transduction, small GTPase mediated signal transduction,
ENSMUSG00000033207	11.7249	4.64252	1.34029	3.46382	0.000532567	0.0271455	chr19	23302609	23448322	-	Mamdc2	protein_coding		71738	GO:0031012, GO:0016020, GO:0005783, GO:0005614, GO:0005576,	extracellular matrix, membrane, endoplasmic reticulum, interstitial matrix, extracellular region,	GO:0005539,	glycosaminoglycan binding,	GO:0019800,	peptide cross-linking via chondroitin 4-sulfate glycosaminoglycan,
ENSMUSG00000033576	792.549	3.38526	0.959497	3.52816	0.000418462	0.0236255	chr15	77044729	77057107	+	Apol6	protein_coding		71939	GO:0005575,	cellular_component,	GO:0008289,	lipid binding,	GO:0008150,	biological_process,
ENSMUSG00000033585	37.6297	2.21363	0.589622	3.75432	0.00017381	0.013695	chr7	62346569	62350262	+	Ndn	protein_coding		17984	GO:0042995, GO:0032991, GO:0005829, GO:0005829, GO:0005813, GO:0005737, GO:0005737, GO:0005654, GO:0005634, GO:0005634,	cell projection, protein-containing complex, cytosol, cytosol, centrosome, cytoplasm, cytoplasm, nucleoplasm, nucleus, nucleus,	GO:1990841, GO:0043015, GO:0005515, GO:0003677, GO:0001228, GO:0000978,	promoter-specific chromatin binding, gamma-tubulin binding, protein binding, DNA binding, DNA-binding transcription activator activity, RNA polymerase II-specific, RNA polymerase II cis-regulatory region sequence-specific DNA binding,	GO:0090312, GO:0090312, GO:0071514, GO:0048871, GO:0048675, GO:0048666, GO:0048011, GO:0045944, GO:0043433, GO:0043433, GO:0040008, GO:0030182, GO:0019233, GO:0009791, GO:0008347, GO:0008285, GO:0007585, GO:0007417, GO:0007413, GO:0007409, GO:0006355, GO:0003016, GO:0001764, GO:0000122, GO:0000122,	positive regulation of protein deacetylation, positive regulation of protein deacetylation, genetic imprinting, multicellular organismal homeostasis, axon extension, neuron development, neurotrophin TRK receptor signaling pathway, positive regulation of transcription by RNA polymerase II, negative regulation of DNA-binding transcription factor activity, negative regulation of DNA-binding transcri…
ENSMUSG00000033849	32.5591	3.64109	1.02546	3.55068	0.000384235	0.0223409	chr1	143640664	143654614	+	B3galt2	protein_coding		26878	GO:0016021, GO:0016020, GO:0005794, GO:0000139,	integral component of membrane, membrane, Golgi apparatus, Golgi membrane,	GO:0047275, GO:0016758, GO:0016757, GO:0016740, GO:0008499, GO:0008499, GO:0008499, GO:0008194,	glucosaminylgalactosylglucosylceramide beta-galactosyltransferase activity, hexosyltransferase activity, glycosyltransferase activity, transferase activity, UDP-galactose:beta-N-acetylglucosamine beta-1,3-galactosyltransferase activity, UDP-galactose:beta-N-acetylglucosamine beta-1,3-galactosyltransferase activity, UDP-galactose:beta-N-acetylglucosamine beta-1,3-galactosyltransferase activity, UD…	GO:0009312, GO:0006682, GO:0006486,	oligosaccharide biosynthetic process, galactosylceramide biosynthetic process, protein glycosylation,
ENSMUSG00000034226	28.1289	2.83445	0.781991	3.62465	0.000289349	0.0185629	chr2	119269201	119271272	-	Rhov	protein_coding		228543	GO:0016020, GO:0005886, GO:0005768,	membrane, plasma membrane, endosome,	GO:0046872, GO:0005525, GO:0003924, GO:0000166,	metal ion binding, GTP binding, GTPase activity, nucleotide binding,	GO:0032488, GO:0030031, GO:0016477, GO:0007264, GO:0007165, GO:0006897,	Cdc42 protein signal transduction, cell projection assembly, cell migration, small GTPase mediated signal transduction, signal transduction, endocytosis,
ENSMUSG00000034438	331.735	2.90213	0.786459	3.69013	0.00022414	0.0156184	chr5	105014150	105139540	-	Gbp8	protein_coding		76074	GO:0031410,	cytoplasmic vesicle,	GO:0005525, GO:0003924,	GTP binding, GTPase activity,	GO:0071346, GO:0071346, GO:0050830, GO:0042832,	cellular response to interferon-gamma, cellular response to interferon-gamma, defense response to Gram-positive bacterium, defense response to protozoan,
ENSMUSG00000034842	68.9895	2.56175	0.757742	3.38076	0.000722846	0.0326971	chr5	92331827	92414628	+	Art3	protein_coding		109979	GO:0031225, GO:0016020, GO:0005886,	anchored component of membrane, membrane, plasma membrane,	GO:0106275, GO:0106274, GO:0016757, GO:0016740, GO:0003956, GO:0003950,	NADP+-protein-arginine ADP-ribosyltransferase activity, NAD+-protein-arginine ADP-ribosyltransferase activity, glycosyltransferase activity, transferase activity, NAD(P)+-protein-arginine ADP-ribosyltransferase activity, NAD+ ADP-ribosyltransferase activity,	GO:0018120, GO:0006471,	peptidyl-arginine ADP-ribosylation, protein ADP-ribosylation,
ENSMUSG00000035186	347.911	4.15937	0.871866	4.77065	1.83632e-06	0.000924676	chr17	37193892	37196095	+	Ubd	protein_coding		24108	GO:0016235, GO:0005737, GO:0005654, GO:0005634, GO:0005634, GO:0005634, GO:0001650,	aggresome, cytoplasm, nucleoplasm, nucleus, nucleus, nucleus, fibrillar center,	GO:0070628, GO:0070628, GO:0005515,	proteasome binding, proteasome binding, protein binding,	GO:1901990, GO:0070842, GO:0043123, GO:0043123, GO:0043123, GO:0043065, GO:0043065, GO:0043065, GO:0043065, GO:0043011, GO:0034612, GO:0034612, GO:0034341, GO:0034341, GO:0032446, GO:0016567, GO:0016567, GO:0016567, GO:0006511, GO:0006511, GO:0006511,	regulation of mitotic cell cycle phase transition, aggresome assembly, positive regulation of I-kappaB kinase/NF-kappaB signaling, positive regulation of I-kappaB kinase/NF-kappaB signaling, positive regulation of I-kappaB kinase/NF-kappaB signaling, positive regulation of apoptotic process, positive regulation of apoptotic process, positive regulation of apoptotic process, positive regulation of…
ENSMUSG00000035373	203.525	2.56197	0.752599	3.40416	0.000663689	0.0308581	chr11	82045712	82047525	+	Ccl7	protein_coding		20306	GO:0005615, GO:0005615, GO:0005576,	extracellular space, extracellular space, extracellular region,	GO:0048020, GO:0031727, GO:0031726, GO:0008201, GO:0008009, GO:0008009, GO:0005125,	CCR chemokine receptor binding, CCR2 chemokine receptor binding, CCR1 chemokine receptor binding, heparin binding, chemokine activity, chemokine activity, cytokine activity,	GO:2000503, GO:0071361, GO:0071356, GO:0071347, GO:0071346, GO:0070374, GO:0070098, GO:0048247, GO:0048245, GO:0048245, GO:0043547, GO:0030593, GO:0030335, GO:0008360, GO:0007186, GO:0007010, GO:0006955, GO:0006954, GO:0006935, GO:0002548,	positive regulation of natural killer cell chemotaxis, cellular response to ethanol, cellular response to tumor necrosis factor, cellular response to interleukin-1, cellular response to interferon-gamma, positive regulation of ERK1 and ERK2 cascade, chemokine-mediated signaling pathway, lymphocyte chemotaxis, eosinophil chemotaxis, eosinophil chemotaxis, positive regulation of GTPase activity, ne…
ENSMUSG00000035385	872.807	2.26544	0.405237	5.59041	2.26536e-08	6.04579e-05	chr11	82035571	82037453	+	Ccl2	protein_coding	This gene is one of several cytokine genes clustered on chromosome 11. Chemokines are a superfamily of secreted proteins involved in immunoregulatory and inflammatory processes. The superfamily is divided into four subfamilies based on the arrangement of N-terminal cysteine residues of the mature peptide. This chemokine is a member of the CC subfamily which is characterized by two adjacent cystei…	20296	GO:0048471, GO:0045202, GO:0044299, GO:0043679, GO:0043204, GO:0043025, GO:0030425, GO:0030139, GO:0005791, GO:0005737, GO:0005615, GO:0005615, GO:0005615, GO:0005615, GO:0005576,	perinuclear region of cytoplasm, synapse, C-fiber, axon terminus, perikaryon, neuronal cell body, dendrite, endocytic vesicle, rough endoplasmic reticulum, cytoplasm, extracellular space, extracellular space, extracellular space, extracellular space, extracellular region,	GO:0048020, GO:0031727, GO:0008201, GO:0008009, GO:0008009, GO:0005515, GO:0005125, GO:0001664,	CCR chemokine receptor binding, CCR2 chemokine receptor binding, heparin binding, chemokine activity, chemokine activity, protein binding, cytokine activity, G protein-coupled receptor binding,	GO:2000502, GO:2000427, GO:2000353, GO:2000134, GO:1905563, GO:1904783, GO:0090314, GO:0090303, GO:0090280, GO:0090265, GO:0090026, GO:0090026, GO:0071407, GO:0071356, GO:0071356, GO:0071347, GO:0071347, GO:0071346, GO:0071346, GO:0071222, GO:0070374, GO:0070098, GO:0070098, GO:0051968, GO:0051770, GO:0050870, GO:0050806, GO:0048247, GO:0048247, GO:0048246, GO:0048245, GO:0048010, GO:0045785, GO:…	negative regulation of natural killer cell chemotaxis, positive regulation of apoptotic cell clearance, positive regulation of endothelial cell apoptotic process, negative regulation of G1/S transition of mitotic cell cycle, negative regulation of vascular endothelial cell proliferation, positive regulation of NMDA glutamate receptor activity, positive regulation of protein targeting to membrane,…
ENSMUSG00000035557	14.1631	7.2998	1.75257	4.16519	3.11096e-05	0.00471735	chr11	100256217	100261029	-	Krt17	protein_coding	The protein encoded by this gene is a member of the type I keratin gene family. The keratins are intermediate filament proteins responsible for the structural integrity of epithelial cells and are subdivided into cytokeratins and hair keratins. The encoded protein is a cytokeratin required for the normal growth of hair follicles and may act in psoriasis as an immunopathogenic autoantigen. [provid…	16667	GO:0071944, GO:0045111, GO:0005882, GO:0005737,	cell periphery, intermediate filament cytoskeleton, intermediate filament, cytoplasm,	GO:0005515, GO:0005198,	protein binding, structural molecule activity,	GO:0051798, GO:0045727, GO:0045109, GO:0031424, GO:0031069, GO:0030307, GO:0002009,	positive regulation of hair follicle development, positive regulation of translation, intermediate filament organization, keratinization, hair follicle morphogenesis, positive regulation of cell growth, morphogenesis of an epithelium,
ENSMUSG00000035829	20.8541	3.21893	1.00067	3.21678	0.00129639	0.047133	chr2	28446800	28455508	+	Ppp1r26	protein_coding		241289	GO:0005634,	nucleus,	GO:0004864,	protein phosphatase inhibitor activity,	GO:0010923,	negative regulation of phosphatase activity,
ENSMUSG00000036322	3596.39	2.32968	0.693011	3.36168	0.000774692	0.0341171	chr17	34342933	34344643	-	H2-Ea-ps	unprocessed_pseudogene
ENSMUSG00000036526	69.1241	2.71735	0.812928	3.34268	0.000829748	0.0352979	chr5	140872990	141000582	-	Card11	protein_coding		108723	GO:0045121, GO:0032449, GO:0016020, GO:0005886, GO:0005886, GO:0005886, GO:0005737, GO:0005737, GO:0001772,	membrane raft, CBM complex, membrane, plasma membrane, plasma membrane, plasma membrane, cytoplasm, cytoplasm, immunological synapse,	GO:0050700, GO:0050700, GO:0043621, GO:0005515,	CARD domain binding, CARD domain binding, protein self-association, protein binding,	GO:0051260, GO:0051092, GO:0051092, GO:0050870, GO:0050862, GO:0050862, GO:0050776, GO:0048872, GO:0046649, GO:0045580, GO:0045577, GO:0045061, GO:0043123, GO:0043123, GO:0043123, GO:0043123, GO:0042981, GO:0042110, GO:0042102, GO:0042100, GO:0038202, GO:0032743, GO:0032743, GO:0032623, GO:0031295, GO:0030890, GO:0030183, GO:0007249, GO:0007165, GO:0002377,	protein homooligomerization, positive regulation of NF-kappaB transcription factor activity, positive regulation of NF-kappaB transcription factor activity, positive regulation of T cell activation, positive regulation of T cell receptor signaling pathway, positive regulation of T cell receptor signaling pathway, regulation of immune response, homeostasis of number of cells, lymphocyte activation…
ENSMUSG00000036533	119.746	1.23545	0.329549	3.74891	0.000177603	0.013695	chr17	79334025	79355091	-	Cdc42ep3	protein_coding		260409	GO:0016020, GO:0015629, GO:0005886, GO:0005886, GO:0005856, GO:0005737,	membrane, actin cytoskeleton, plasma membrane, plasma membrane, cytoskeleton, cytoplasm,	GO:0005515,	protein binding,	GO:0031274, GO:0030838, GO:0008360, GO:0007266,	positive regulation of pseudopodium assembly, positive regulation of actin filament polymerization, regulation of cell shape, Rho protein signal transduction,
ENSMUSG00000036560	112.426	2.13459	0.634941	3.36187	0.000774179	0.0341171	chr7	31059342	31070935	+	Lgi4	protein_coding		243914	GO:0005615, GO:0005615, GO:0005576,	extracellular space, extracellular space, extracellular region,	GO:0005515,	protein binding,	GO:0042552, GO:0042552, GO:0042551, GO:0042551, GO:0042063, GO:0042063, GO:0031641, GO:0031641, GO:0022011, GO:0022011, GO:0021782, GO:0014044, GO:0014009, GO:0008344,	myelination, myelination, neuron maturation, neuron maturation, gliogenesis, gliogenesis, regulation of myelination, regulation of myelination, myelination in peripheral nervous system, myelination in peripheral nervous system, glial cell development, Schwann cell development, glial cell proliferation, adult locomotory behavior,
ENSMUSG00000036570	62.127	2.22346	0.498273	4.46234	8.10712e-06	0.00218548	chr7	31051678	31057199	-	Fxyd1	protein_coding	This gene encodes a member of the FXYD family of small membrane proteins that share a 35-amino acid signature sequence domain, beginning with the sequence PFXYD and containing 7 invariant and 6 highly conserved amino acids. The protein encoded by this gene is a plasma membrane substrate for several kinases, including protein kinase A, protein kinase C, NIMA kinase, and myotonic dystrophy kinase. …	56188	GO:0042383, GO:0042383, GO:0030315, GO:0016324, GO:0016021, GO:0016020, GO:0014704, GO:0005901, GO:0005886,	sarcolemma, sarcolemma, T-tubule, apical plasma membrane, integral component of membrane, membrane, intercalated disc, caveola, plasma membrane,	GO:0099106, GO:0051117, GO:0017080, GO:0017080, GO:0017022,	ion channel regulator activity, ATPase binding, sodium channel regulator activity, sodium channel regulator activity, myosin binding,	GO:2000649, GO:2000649, GO:1903797, GO:1903278, GO:0086036, GO:0086004, GO:0051480, GO:0043269, GO:0032892, GO:0006814, GO:0006813, GO:0006811,	regulation of sodium ion transmembrane transporter activity, regulation of sodium ion transmembrane transporter activity, positive regulation of inorganic anion transmembrane transport, positive regulation of sodium ion export across plasma membrane, regulation of cardiac muscle cell membrane potential, regulation of cardiac muscle cell contraction, regulation of cytosolic calcium ion concentrati…
ENSMUSG00000036594	3687.69	2.72468	0.786964	3.46226	0.000535656	0.02715	chr17	34282744	34287827	-	H2-Aa	protein_coding		14960	GO:0042613, GO:0042613, GO:0016021, GO:0016020, GO:0009897, GO:0005886, GO:0005764,	MHC class II protein complex, MHC class II protein complex, integral component of membrane, membrane, external side of plasma membrane, plasma membrane, lysosome,	GO:0044877, GO:0042605, GO:0023026, GO:0005515,	protein-containing complex binding, peptide antigen binding, MHC class II protein complex binding, protein binding,	GO:0050870, GO:0048002, GO:0045582, GO:0042130, GO:0034341, GO:0019886, GO:0019886, GO:0019882, GO:0006955, GO:0002504, GO:0002503, GO:0002381, GO:0002376, GO:0002250,	positive regulation of T cell activation, antigen processing and presentation of peptide antigen, positive regulation of T cell differentiation, negative regulation of T cell proliferation, response to interferon-gamma, antigen processing and presentation of exogenous peptide antigen via MHC class II, antigen processing and presentation of exogenous peptide antigen via MHC class II, antigen proce…
ENSMUSG00000036867	76.3149	1.31332	0.367238	3.57621	0.000348611	0.0209544	chr9	63953076	64022059	-	Smad6	protein_coding		17130	GO:0071144, GO:0032991, GO:0016604, GO:0005829, GO:0005794, GO:0005667, GO:0005654, GO:0005634,	heteromeric SMAD protein complex, protein-containing complex, nuclear body, cytosol, Golgi apparatus, transcription regulator complex, nucleoplasm, nucleus,	GO:0140416, GO:0140416, GO:0070698, GO:0070412, GO:0070411, GO:0070411, GO:0070410, GO:0046872, GO:0042802, GO:0034713, GO:0031625, GO:0005515, GO:0003682, GO:0003677, GO:0000976,	transcription regulator inhibitor activity, transcription regulator inhibitor activity, type I activin receptor binding, R-SMAD binding, I-SMAD binding, I-SMAD binding, co-SMAD binding, metal ion binding, identical protein binding, type I transforming growth factor beta receptor binding, ubiquitin protein ligase binding, protein binding, chromatin binding, DNA binding, transcription cis-regulator…	GO:1902895, GO:0060977, GO:0060976, GO:0060948, GO:0060395, GO:0060394, GO:0045907, GO:0045668, GO:0045444, GO:0043066, GO:0035904, GO:0032496, GO:0031589, GO:0030514, GO:0030512, GO:0030509, GO:0030509, GO:0030279, GO:0030154, GO:0010991, GO:0009653, GO:0008285, GO:0007352, GO:0007179, GO:0006955, GO:0006357, GO:0006355, GO:0003281, GO:0003184, GO:0003183, GO:0003180, GO:0003170, GO:0003148, GO:…	positive regulation of pri-miRNA transcription by RNA polymerase II, coronary vasculature morphogenesis, coronary vasculature development, cardiac vascular smooth muscle cell development, SMAD protein signal transduction, negative regulation of pathway-restricted SMAD protein phosphorylation, positive regulation of vasoconstriction, negative regulation of osteoblast differentiation, fat cell diff…
ENSMUSG00000037434	306.14	1.73769	0.462147	3.76004	0.000169886	0.0135428	chr1	191906767	191913247	+	Slc30a1	protein_coding		22782	GO:0099061, GO:0098685, GO:0031965, GO:0030315, GO:0016021, GO:0016021, GO:0016020, GO:0005886, GO:0005794, GO:0005794, GO:0005783, GO:0005783, GO:0005737,	integral component of postsynaptic density membrane, Schaffer collateral - CA1 synapse, nuclear membrane, T-tubule, integral component of membrane, integral component of membrane, membrane, plasma membrane, Golgi apparatus, Golgi apparatus, endoplasmic reticulum, endoplasmic reticulum, cytoplasm,	GO:0019855, GO:0019855, GO:0019855, GO:0008324, GO:0005385, GO:0005385,	calcium channel inhibitor activity, calcium channel inhibitor activity, calcium channel inhibitor activity, cation transmembrane transporter activity, zinc ion transmembrane transporter activity, zinc ion transmembrane transporter activity,	GO:0090281, GO:0071585, GO:0071584, GO:0071577, GO:0070574, GO:0070509, GO:0055085, GO:0046929, GO:0010312, GO:0006882, GO:0006882, GO:0006882, GO:0006874, GO:0006829, GO:0006829, GO:0006829, GO:0006812, GO:0006811, GO:0001701,	negative regulation of calcium ion import, detoxification of cadmium ion, negative regulation of zinc ion transmembrane import, zinc ion transmembrane transport, cadmium ion transmembrane transport, calcium ion import, transmembrane transport, negative regulation of neurotransmitter secretion, detoxification of zinc ion, cellular zinc ion homeostasis, cellular zinc ion homeostasis, cellular zinc …
ENSMUSG00000037548	317.365	2.20532	0.691064	3.19119	0.00141688	0.0496894	chr17	34143307	34151553	+	H2-DMb2	protein_coding		15000	GO:0043231, GO:0042613, GO:0042613, GO:0031902, GO:0031902, GO:0016021, GO:0010008, GO:0005771, GO:0005770, GO:0005765, GO:0005765, GO:0005765, GO:0005764,	intracellular membrane-bounded organelle, MHC class II protein complex, MHC class II protein complex, late endosome membrane, late endosome membrane, integral component of membrane, endosome membrane, multivesicular body, late endosome, lysosomal membrane, lysosomal membrane, lysosomal membrane, lysosome,	GO:0023026, GO:0023026, GO:0005515,	MHC class II protein complex binding, MHC class II protein complex binding, protein binding,	GO:2001190, GO:0051085, GO:0050870, GO:0042102, GO:0019886, GO:0019886, GO:0019886, GO:0019882, GO:0019882, GO:0002503, GO:0002503, GO:0002399, GO:0002381,	positive regulation of T cell activation via T cell receptor contact with antigen bound to MHC molecule on antigen presenting cell, chaperone cofactor-dependent protein refolding, positive regulation of T cell activation, positive regulation of T cell proliferation, antigen processing and presentation of exogenous peptide antigen via MHC class II, antigen processing and presentation of exogenous …
ENSMUSG00000037686	71.4291	3.14132	0.872727	3.59944	0.000318909	0.019656	chr12	112106683	112127573	+	Aspg	protein_coding		104816			GO:0102545, GO:0016787, GO:0016747, GO:0016746, GO:0016740, GO:0004622, GO:0004067, GO:0004067, GO:0003847,	phosphatidyl phospholipase B activity, hydrolase activity, acyltransferase activity, transferring groups other than amino-acyl groups, acyltransferase activity, transferase activity, lysophospholipase activity, asparaginase activity, asparaginase activity, 1-alkyl-2-acetylglycerophosphocholine esterase activity,	GO:0016042, GO:0006644, GO:0006629, GO:0006528, GO:0006520,	lipid catabolic process, phospholipid metabolic process, lipid metabolic process, asparagine metabolic process, cellular amino acid metabolic process,
ENSMUSG00000037762	84.8758	3.18785	0.944882	3.37381	0.000741356	0.0330306	chr10	70245100	70285968	+	Slc16a9	protein_coding		66859	GO:0016021, GO:0016020, GO:0005887, GO:0005886,	integral component of membrane, membrane, integral component of plasma membrane, plasma membrane,	GO:0022857, GO:0015293, GO:0008028,	transmembrane transporter activity, symporter activity, monocarboxylic acid transmembrane transporter activity,	GO:0055085, GO:0046415, GO:0015718,	transmembrane transport, urate metabolic process, monocarboxylic acid transport,
ENSMUSG00000037872	41.9387	2.64121	0.633032	4.17231	3.01521e-05	0.00462471	chr1	173331886	173333750	-	Ackr1	protein_coding		13349	GO:0016021, GO:0016020, GO:0005768,	integral component of membrane, membrane, endosome,	GO:0019957, GO:0019957, GO:0019956, GO:0004930,	C-C chemokine binding, C-C chemokine binding, chemokine binding, G protein-coupled receptor activity,	GO:0070098, GO:0032642, GO:0032642, GO:0007186, GO:0007165, GO:0006954, GO:0006954,	chemokine-mediated signaling pathway, regulation of chemokine production, regulation of chemokine production, G protein-coupled receptor signaling pathway, signal transduction, inflammatory response, inflammatory response,
ENSMUSG00000038179	62.2195	3.85428	1.03453	3.72563	0.000194826	0.0144834	chr1	171632403	171653035	-	Slamf7	protein_coding		75345	GO:0016021, GO:0016020, GO:0009897, GO:0005886,	integral component of membrane, membrane, external side of plasma membrane, plasma membrane,	GO:0042802, GO:0005515,	identical protein binding, protein binding,	GO:0045087, GO:0032814, GO:0002376, GO:0002250,	innate immune response, regulation of natural killer cell activation, immune system process, adaptive immune response,
ENSMUSG00000038209	78.2474	3.42752	1.02878	3.33164	0.000863368	0.0362859	chr1	171518122	171535294	-	Itln1	protein_coding		16429	GO:0062023, GO:0045121, GO:0043235, GO:0031526, GO:0031225, GO:0016020, GO:0005886, GO:0005615, GO:0005576,	collagen-containing extracellular matrix, membrane raft, receptor complex, brush border membrane, anchored component of membrane, membrane, plasma membrane, extracellular space, extracellular region,	GO:0070492, GO:0070492, GO:0070492, GO:0046872, GO:0042802, GO:0030246, GO:0005509,	oligosaccharide binding, oligosaccharide binding, oligosaccharide binding, metal ion binding, identical protein binding, carbohydrate binding, calcium ion binding,	GO:0070207, GO:0046326, GO:0009624, GO:0001934,	protein homotrimerization, positive regulation of glucose import, response to nematode, positive regulation of protein phosphorylation,
ENSMUSG00000038213	574.227	2.0107	0.58443	3.44045	0.000580756	0.0283083	chr6	125223933	125231860	-	Tapbpl	protein_coding		213233	GO:0043231, GO:0016021, GO:0016020, GO:0005886, GO:0005794, GO:0005783,	intracellular membrane-bounded organelle, integral component of membrane, membrane, plasma membrane, Golgi apparatus, endoplasmic reticulum,	GO:0023024,	MHC class I protein complex binding,	GO:0002590, GO:0002502, GO:0002376,	negative regulation of antigen processing and presentation of peptide antigen via MHC class I, peptide antigen assembly with MHC class I protein complex, immune system process,
ENSMUSG00000038304	25.296	3.19826	0.705475	4.53348	5.80194e-06	0.00175957	chr3	96798763	96829351	-	Cd160	protein_coding		54215	GO:0046658, GO:0046658, GO:0031225, GO:0016020, GO:0005886, GO:0005886, GO:0005576,	anchored component of plasma membrane, anchored component of plasma membrane, anchored component of membrane, membrane, plasma membrane, plasma membrane, extracellular region,	GO:0032397, GO:0032394, GO:0032393, GO:0023024, GO:0019900, GO:0005515, GO:0005102, GO:0004888,	activating MHC class I receptor activity, MHC class Ib receptor activity, MHC class I receptor activity, MHC class I protein complex binding, kinase binding, protein binding, signaling receptor binding, transmembrane signaling receptor activity,	GO:2000353, GO:1905675, GO:1900280, GO:0050860, GO:0050829, GO:0045954, GO:0045087, GO:0043323, GO:0032729, GO:0031295, GO:0016525, GO:0014065, GO:0002857, GO:0002819, GO:0002729, GO:0002385, GO:0002376, GO:0002250,	positive regulation of endothelial cell apoptotic process, negative regulation of adaptive immune memory response, negative regulation of CD4-positive, alpha-beta T cell costimulation, negative regulation of T cell receptor signaling pathway, defense response to Gram-negative bacterium, positive regulation of natural killer cell mediated cytotoxicity, innate immune response, positive regulation o…
ENSMUSG00000038521	942.552	2.07236	0.6368	3.25434	0.00113655	0.043581	chr6	124530345	124542359	-	C1s1	protein_coding		50908	GO:0005615, GO:0005576,	extracellular space, extracellular region,	GO:0046872, GO:0042802, GO:0016787, GO:0008236, GO:0008233, GO:0005509, GO:0004252, GO:0004252,	metal ion binding, identical protein binding, hydrolase activity, serine-type peptidase activity, peptidase activity, calcium ion binding, serine-type endopeptidase activity, serine-type endopeptidase activity,	GO:0045087, GO:0006958, GO:0006958, GO:0002376,	innate immune response, complement activation, classical pathway, complement activation, classical pathway, immune system process,
ENSMUSG00000039110	8.23457	5.53515	1.45254	3.81066	0.000138596	0.012125	chr11	94501347	94521742	-	Mycbpap	protein_coding		104601	GO:0016020, GO:0005737,	membrane, cytoplasm,			GO:0030154, GO:0008150, GO:0007283, GO:0007275,	cell differentiation, biological_process, spermatogenesis, multicellular organism development,
ENSMUSG00000039146	204.909	2.84551	0.806281	3.52918	0.000416852	0.0236255	chr3	151758737	151762892	-	Ifi44l	protein_coding	This gene encodes a minor histocompatibility antigen that is involved in tissue graft rejection and is polymorphic in different mouse strains. The 5' region of this gene, including the translational start codon and the first 293 amino acids, is absent from the C57BL/6J genome. The encoded antigen is not thought to be expressed in C57BL/6J. [provided by RefSeq, Mar 2013].	15061	GO:0005737,	cytoplasm,			GO:0051607, GO:0006955, GO:0006955,	defense response to virus, immune response, immune response,
ENSMUSG00000039217	308.774	2.81524	0.804633	3.49879	0.000467376	0.0249467	chr9	50554827	50581840	+	Il18	protein_coding		16173	GO:0016324, GO:0005737, GO:0005615, GO:0005615, GO:0005576,	apical plasma membrane, cytoplasm, extracellular space, extracellular space, extracellular region,	GO:0045515, GO:0005125, GO:0005125, GO:0005125,	interleukin-18 receptor binding, cytokine activity, cytokine activity, cytokine activity,	GO:2000556, GO:2000504, GO:2000347, GO:2000256, GO:1901224, GO:0120162, GO:0071407, GO:0071375, GO:0070328, GO:0051897, GO:0051142, GO:0051092, GO:0050966, GO:0050732, GO:0048661, GO:0045944, GO:0045662, GO:0045630, GO:0043525, GO:0043117, GO:0043065, GO:0042632, GO:0042531, GO:0042267, GO:0042119, GO:0042104, GO:0042104, GO:0042088, GO:0042088, GO:0035744, GO:0035744, GO:0035655, GO:0035655, GO:…	positive regulation of T-helper 1 cell cytokine production, positive regulation of blood vessel remodeling, positive regulation of hepatocyte proliferation, positive regulation of male germ cell proliferation, positive regulation of NIK/NF-kappaB signaling, positive regulation of cold-induced thermogenesis, cellular response to organic cyclic compound, cellular response to peptide hormone stimulu…
ENSMUSG00000039264	171.321	2.97252	0.601928	4.93834	7.87903e-07	0.000574793	chr6	48764464	48770851	-	Gimap3	protein_coding	This gene encodes a mitochondrial membrane protein belonging to the GTP-binding superfamily and to the immuno-associated nucleotide (IAN) subfamily of nucleotide-binding proteins. The expression of this gene is induced in BCR/ABL-expressing cells. The encoded protein lacks an N-terminal mitochondrial signal sequence. Experimental studies showed that mitochondrial localization relies on the C-term…	83408	GO:0016021, GO:0016020, GO:0005783, GO:0005741, GO:0005739, GO:0005739,	integral component of membrane, membrane, endoplasmic reticulum, mitochondrial outer membrane, mitochondrion, mitochondrion,	GO:0005525, GO:0005515, GO:0000166,	GTP binding, protein binding, nucleotide binding,	GO:0050995, GO:0050868, GO:0046902, GO:0045954, GO:0045838, GO:0045588, GO:0045019, GO:0043066, GO:0043029, GO:0043011, GO:0032831, GO:0032689, GO:0010524, GO:0002925, GO:0002729, GO:0001659, GO:0000002,	negative regulation of lipid catabolic process, negative regulation of T cell activation, regulation of mitochondrial membrane permeability, positive regulation of natural killer cell mediated cytotoxicity, positive regulation of membrane potential, positive regulation of gamma-delta T cell differentiation, negative regulation of nitric oxide biosynthetic process, negative regulation of apoptotic…
ENSMUSG00000039278	10.335	5.031	1.43057	3.51677	0.000436829	0.0239386	chrX	7919822	7924410	+	Pcsk1n	protein_coding		30052	GO:0030141, GO:0005802, GO:0005794, GO:0005615, GO:0005615, GO:0005615, GO:0005576,	secretory granule, trans-Golgi network, Golgi apparatus, extracellular space, extracellular space, extracellular space, extracellular region,	GO:0004867, GO:0004866, GO:0004866,	serine-type endopeptidase inhibitor activity, endopeptidase inhibitor activity, endopeptidase inhibitor activity,	GO:0016486, GO:0009409, GO:0007218, GO:0002021,	peptide hormone processing, response to cold, neuropeptide signaling pathway, response to dietary excess,
ENSMUSG00000039304	159.057	2.42631	0.726589	3.33932	0.000839849	0.0355687	chr3	27317028	27342427	+	Tnfsf10	protein_coding		22035	GO:0016021, GO:0016020, GO:0005886, GO:0005615, GO:0005576,	integral component of membrane, membrane, plasma membrane, extracellular space, extracellular region,	GO:0046872, GO:0045569, GO:0042802, GO:0032813, GO:0008270, GO:0005164, GO:0005125,	metal ion binding, TRAIL binding, identical protein binding, tumor necrosis factor receptor superfamily binding, zinc ion binding, tumor necrosis factor receptor binding, cytokine activity,	GO:2001238, GO:2001238, GO:2001238, GO:0090200, GO:0043280, GO:0043123, GO:0043065, GO:0006955, GO:0006915,	positive regulation of extrinsic apoptotic signaling pathway, positive regulation of extrinsic apoptotic signaling pathway, positive regulation of extrinsic apoptotic signaling pathway, positive regulation of release of cytochrome c from mitochondria, positive regulation of cysteine-type endopeptidase activity involved in apoptotic process, positive regulation of I-kappaB kinase/NF-kappaB signali…
ENSMUSG00000039481	15.4254	3.93467	0.876298	4.4901	7.11895e-06	0.00202118	chr17	56751325	56757530	-	Nrtn	protein_coding	This gene encodes a secreted ligand of the TGF-beta (transforming growth factor-beta) superfamily of proteins. The encoded preproprotein is proteolytically processed to generate the mature protein. This protein signals through the RET receptor tyrosine kinase and a GPI-linked coreceptor, and promotes survival of neuronal populations. Homozygous knockout mice for this gene exhibit defects in the d…	18188	GO:0030424, GO:0005576,	axon, extracellular region,	GO:0030971, GO:0030116, GO:0008083, GO:0008083, GO:0008083,	receptor tyrosine kinase binding, glial cell-derived neurotrophic factor receptor binding, growth factor activity, growth factor activity, growth factor activity,	GO:0031175, GO:0021675, GO:0007169, GO:0001755,	neuron projection development, nerve development, transmembrane receptor protein tyrosine kinase signaling pathway, neural crest cell migration,
ENSMUSG00000039899	1353.53	2.1963	0.539734	4.06922	4.71703e-05	0.00629441	chr5	21372642	21378374	+	Fgl2	protein_coding		14190	GO:0062023, GO:0005615, GO:0005576,	collagen-containing extracellular matrix, extracellular space, extracellular region,	GO:0008233, GO:0005102,	peptidase activity, signaling receptor binding,	GO:0050687, GO:0043381, GO:0019835, GO:0002617, GO:0002605, GO:0002381, GO:0002291,	negative regulation of defense response to virus, negative regulation of memory T cell differentiation, cytolysis, negative regulation of macrophage antigen processing and presentation, negative regulation of dendritic cell antigen processing and presentation, immunoglobulin production involved in immunoglobulin-mediated immune response, T cell activation via T cell receptor contact with antigen …
ENSMUSG00000040037	11.1795	3.44497	0.919445	3.74679	0.000179114	0.0136968	chr3	156561794	157316445	+	Negr1	protein_coding		320840	GO:0043025, GO:0031225, GO:0030425, GO:0016020, GO:0005886,	neuronal cell body, anchored component of membrane, dendrite, membrane, plasma membrane,	GO:0003674,	molecular_function,	GO:0098609, GO:0051963, GO:0010976, GO:0007631, GO:0007626, GO:0007155,	cell-cell adhesion, regulation of synapse assembly, positive regulation of neuron projection development, feeding behavior, locomotory behavior, cell adhesion,
ENSMUSG00000040247	72.7041	2.41841	0.57467	4.20834	2.57253e-05	0.0042761	chr19	4184358	4191047	-	Tbc1d10c	protein_coding		108995	GO:0031527, GO:0005886,	filopodium membrane, plasma membrane,	GO:0005096,	GTPase activator activity,	GO:0090630, GO:0070885, GO:0070373, GO:0070373, GO:0050869, GO:0050869, GO:0042147, GO:0006886,	activation of GTPase activity, negative regulation of calcineurin-NFAT signaling cascade, negative regulation of ERK1 and ERK2 cascade, negative regulation of ERK1 and ERK2 cascade, negative regulation of B cell activation, negative regulation of B cell activation, retrograde transport, endosome to Golgi, intracellular protein transport,
ENSMUSG00000040253	1244.91	2.42929	0.699047	3.47514	0.000510584	0.0264079	chr3	142530342	142550149	+	Gbp7	protein_coding		229900	GO:0031410, GO:0031410, GO:0020005,	cytoplasmic vesicle, cytoplasmic vesicle, symbiont-containing vacuole membrane,	GO:0005525, GO:0003924,	GTP binding, GTPase activity,	GO:0071346, GO:0071346, GO:0050830, GO:0050830, GO:0044406, GO:0042832, GO:0042832, GO:0042832,	cellular response to interferon-gamma, cellular response to interferon-gamma, defense response to Gram-positive bacterium, defense response to Gram-positive bacterium, adhesion of symbiont to host, defense response to protozoan, defense response to protozoan, defense response to protozoan,
ENSMUSG00000040264	3596.86	4.26803	0.930547	4.58658	4.50568e-06	0.00144443	chr3	142594847	142619179	+	Gbp2b	protein_coding		14468	GO:0048471, GO:0031410, GO:0031410, GO:0020005, GO:0016020, GO:0005886, GO:0005829, GO:0005794, GO:0005737, GO:0005654, GO:0005634, GO:0005576,	perinuclear region of cytoplasm, cytoplasmic vesicle, cytoplasmic vesicle, symbiont-containing vacuole membrane, membrane, plasma membrane, cytosol, Golgi apparatus, cytoplasm, nucleoplasm, nucleus, extracellular region,	GO:0042803, GO:0042802, GO:0019002, GO:0016787, GO:0005525, GO:0003924, GO:0000166,	protein homodimerization activity, identical protein binding, GMP binding, hydrolase activity, GTP binding, GTPase activity, nucleotide binding,	GO:0071346, GO:0071346, GO:0071346, GO:0051607, GO:0050830, GO:0050830, GO:0050830, GO:0044406, GO:0042832, GO:0042832, GO:0035458, GO:0034504, GO:0002376,	cellular response to interferon-gamma, cellular response to interferon-gamma, cellular response to interferon-gamma, defense response to virus, defense response to Gram-positive bacterium, defense response to Gram-positive bacterium, defense response to Gram-positive bacterium, adhesion of symbiont to host, defense response to protozoan, defense response to protozoan, cellular response to interfe…
ENSMUSG00000040328	69.8808	2.70471	0.84106	3.21583	0.00130068	0.0471639	chr11	48978889	49135387	+	Olfr56	protein_coding	Olfactory receptors interact with odorant molecules in the nose, to initiate a neuronal response that triggers the perception of a smell. The olfactory receptor proteins are members of a large family of G-protein-coupled receptors (GPCR) arising from single coding-exon genes. Olfactory receptors share a 7-transmembrane domain structure with many neurotransmitter and hormone receptors and are resp…	18356	GO:0016021, GO:0016020, GO:0005886,	integral component of membrane, membrane, plasma membrane,	GO:0004984, GO:0004930,	olfactory receptor activity, G protein-coupled receptor activity,	GO:0050896, GO:0007608, GO:0007186, GO:0007165,	response to stimulus, sensory perception of smell, G protein-coupled receptor signaling pathway, signal transduction,
ENSMUSG00000040592	54.6333	2.49227	0.636862	3.91336	9.10193e-05	0.00947231	chr11	106311341	106314762	-	Cd79b	protein_coding	The B lymphocyte antigen receptor is a multimeric complex that includes the antigen-specific component, surface immunoglobulin (Ig). Surface Ig non-covalently associates with two other proteins, Ig-alpha and Ig-beta, which are necessary for expression and function of the B-cell antigen receptor. This gene encodes the Ig-beta protein of the B-cell antigen component. Alternatively spliced transcrip…	15985	GO:0019815, GO:0019815, GO:0016021, GO:0016020, GO:0009897, GO:0009897, GO:0005886, GO:0005886, GO:0005829, GO:0005654,	B cell receptor complex, B cell receptor complex, integral component of membrane, membrane, external side of plasma membrane, external side of plasma membrane, plasma membrane, plasma membrane, cytosol, nucleoplasm,	GO:0042802, GO:0042802, GO:0005515, GO:0004888,	identical protein binding, identical protein binding, protein binding, transmembrane signaling receptor activity,	GO:0050853, GO:0050853, GO:0030183, GO:0009617, GO:0007166, GO:0002376, GO:0002250,	B cell receptor signaling pathway, B cell receptor signaling pathway, B cell differentiation, response to bacterium, cell surface receptor signaling pathway, immune system process, adaptive immune response,
ENSMUSG00000040694	9.90063	6.78897	2.06783	3.28314	0.00102657	0.0408768	chr17	48419231	48432728	-	Apobec2	protein_coding		11811	GO:0005737, GO:0005634,	cytoplasm, nucleus,	GO:0046872, GO:0042802, GO:0016787, GO:0004126, GO:0004126, GO:0004126, GO:0003824, GO:0003723,	metal ion binding, identical protein binding, hydrolase activity, cytidine deaminase activity, cytidine deaminase activity, cytidine deaminase activity, catalytic activity, RNA binding,	GO:0080111, GO:0080111, GO:0016556, GO:0016554, GO:0016554, GO:0016554, GO:0006397,	DNA demethylation, DNA demethylation, mRNA modification, cytidine to uridine editing, cytidine to uridine editing, cytidine to uridine editing, mRNA processing,
ENSMUSG00000040705	50.1244	4.94489	1.02992	4.80126	1.57673e-06	0.000858773	chr7	19417466	19421417	-	A930016O22Rik	antisense		100503495	GO:0005575,	cellular_component,	GO:0003674,	molecular_function,	GO:0008150,	biological_process,
ENSMUSG00000040794	18.1477	4.05433	1.15486	3.51068	0.000446957	0.0243935	chr2	90885860	90890525	+	C1qtnf4	protein_coding		67445	GO:0005615, GO:0005576,	extracellular space, extracellular region,	GO:0005125, GO:0003674,	cytokine activity, molecular_function,	GO:1901224, GO:0070105, GO:0032760, GO:0032755,	positive regulation of NIK/NF-kappaB signaling, positive regulation of interleukin-6-mediated signaling pathway, positive regulation of tumor necrosis factor production, positive regulation of interleukin-6 production,
ENSMUSG00000041481	1659.44	3.37449	0.914099	3.6916	0.000222847	0.0156098	chr12	104236245	104241939	+	Serpina3g	protein_coding		20715	GO:0005737, GO:0005634, GO:0005615, GO:0005615,	cytoplasm, nucleus, extracellular space, extracellular space,	GO:0030414, GO:0004869, GO:0004867,	peptidase inhibitor activity, cysteine-type endopeptidase inhibitor activity, serine-type endopeptidase inhibitor activity,	GO:0043434, GO:0034097, GO:0010951, GO:0010466, GO:0006915, GO:0002376, GO:0002250,	response to peptide hormone, response to cytokine, negative regulation of endopeptidase activity, negative regulation of peptidase activity, apoptotic process, immune system process, adaptive immune response,
ENSMUSG00000041538	37.166	3.75441	0.68098	5.51324	3.52283e-08	6.71552e-05	chr17	34238903	34245907	+	H2-Ob	protein_coding		15002	GO:0042613, GO:0042613, GO:0005764, GO:0005622,	MHC class II protein complex, MHC class II protein complex, lysosome, intracellular anatomical structure,	GO:0023026, GO:0023026,	MHC class II protein complex binding, MHC class II protein complex binding,	GO:0050870, GO:0019886, GO:0002587, GO:0002503, GO:0002381,	positive regulation of T cell activation, antigen processing and presentation of exogenous peptide antigen via MHC class II, negative regulation of antigen processing and presentation of peptide antigen via MHC class II, peptide antigen assembly with MHC class II protein complex, immunoglobulin production involved in immunoglobulin-mediated immune response,
ENSMUSG00000041559	100.304	4.1527	1.20848	3.43628	0.000589756	0.0283083	chr1	134037254	134048277	+	Fmod	protein_coding		14264	GO:0062023, GO:0005615, GO:0005576,	collagen-containing extracellular matrix, extracellular space, extracellular region,
ENSMUSG00000041828	29.6419	2.15389	0.67044	3.21266	0.00131512	0.0475582	chr11	110025634	110095978	-	Abca8a	protein_coding		217258	GO:0043231, GO:0016021, GO:0016020, GO:0005886, GO:0005783,	intracellular membrane-bounded organelle, integral component of membrane, membrane, plasma membrane, endoplasmic reticulum,	GO:0140359, GO:0042626, GO:0016887, GO:0008559, GO:0005524, GO:0005319, GO:0000166,	ABC-type transporter activity, ATPase-coupled transmembrane transporter activity, ATP hydrolysis activity, ABC-type xenobiotic transporter activity, ATP binding, lipid transporter activity, nucleotide binding,	GO:0042908, GO:0033344, GO:0030301, GO:0010875, GO:0010874, GO:0006869, GO:0006686,	xenobiotic transport, cholesterol efflux, cholesterol transport, positive regulation of cholesterol efflux, regulation of cholesterol efflux, lipid transport, sphingomyelin biosynthetic process,
ENSMUSG00000041954	48.9661	2.07502	0.641525	3.23451	0.0012185	0.0459311	chr4	156026164	156028895	+	Tnfrsf18	protein_coding		21936	GO:0016021, GO:0016020, GO:0009897, GO:0009897, GO:0005887, GO:0005886, GO:0005576,	integral component of membrane, membrane, external side of plasma membrane, external side of plasma membrane, integral component of plasma membrane, plasma membrane, extracellular region,	GO:0005515, GO:0005031,	protein binding, tumor necrosis factor-activated receptor activity,	GO:0045785, GO:0045785, GO:0045785, GO:0043066, GO:0042531, GO:0006915, GO:0002687,	positive regulation of cell adhesion, positive regulation of cell adhesion, positive regulation of cell adhesion, negative regulation of apoptotic process, positive regulation of tyrosine phosphorylation of STAT protein, apoptotic process, positive regulation of leukocyte migration,
ENSMUSG00000042834	162.111	2.0493	0.440524	4.65196	3.28788e-06	0.00122668	chr18	33437019	33464029	-	Nrep	protein_coding		27528	GO:0005737, GO:0005737, GO:0005634, GO:0005634,	cytoplasm, cytoplasm, nucleus, nucleus,	GO:0005515,	protein binding,	GO:0045664, GO:0045664, GO:0031103, GO:0017015, GO:0017015,	regulation of neuron differentiation, regulation of neuron differentiation, axon regeneration, regulation of transforming growth factor beta receptor signaling pathway, regulation of transforming growth factor beta receptor signaling pathway,
ENSMUSG00000043263	97.3458	2.29724	0.57487	3.99611	6.4393e-05	0.0075465	chr1	173630917	173647928	+	Ifi209	protein_coding		236312	GO:0005634,	nucleus,	GO:0003690,	double-stranded DNA binding,	GO:0035458, GO:0035458, GO:0002218,	cellular response to interferon-beta, cellular response to interferon-beta, activation of innate immune response,
ENSMUSG00000043366	8.28813	4.70963	1.43998	3.27062	0.0010731	0.0419926	chr7	102740431	102759471	-	Olfr78	protein_coding	Olfactory receptors interact with odorant molecules in the nose, to initiate a neuronal response that triggers the perception of a smell. The olfactory receptor proteins are members of a large family of G-protein-coupled receptors (GPCR) arising from single coding-exon genes. Olfactory receptors share a 7-transmembrane domain structure with many neurotransmitter and hormone receptors and are resp…	170639	GO:0043229, GO:0031901, GO:0016021, GO:0016020, GO:0005887, GO:0005886, GO:0005886, GO:0005886, GO:0005768,	intracellular organelle, early endosome membrane, integral component of membrane, membrane, integral component of plasma membrane, plasma membrane, plasma membrane, plasma membrane, endosome,	GO:0038023, GO:0004984, GO:0004984, GO:0004984, GO:0004984, GO:0004930, GO:0003707,	signaling receptor activity, olfactory receptor activity, olfactory receptor activity, olfactory receptor activity, olfactory receptor activity, G protein-coupled receptor activity, steroid hormone receptor activity,	GO:1900135, GO:0097325, GO:0071398, GO:0050896, GO:0045777, GO:0043950, GO:0043401, GO:0030318, GO:0016477, GO:0007608, GO:0007608, GO:0007186, GO:0007165,	positive regulation of renin secretion into blood stream, melanocyte proliferation, cellular response to fatty acid, response to stimulus, positive regulation of blood pressure, positive regulation of cAMP-mediated signaling, steroid hormone mediated signaling pathway, melanocyte differentiation, cell migration, sensory perception of smell, sensory perception of smell, G protein-coupled receptor …
ENSMUSG00000043931	56.866	3.49402	0.931969	3.74907	0.000177491	0.013695	chr6	48718621	48724636	+	Gimap7	protein_coding	This gene encodes a protein belonging to the GTP-binding superfamily and to the immuno-associated nucleotide (IAN) subfamily of nucleotide-binding proteins. In humans, the IAN subfamily genes are located in a cluster at 7q36.1. [provided by RefSeq, Jul 2008].	231932	GO:0043231, GO:0005829, GO:0005811, GO:0005794,	intracellular membrane-bounded organelle, cytosol, lipid droplet, Golgi apparatus,	GO:0042803, GO:0042802, GO:0005525, GO:0003924,	protein homodimerization activity, identical protein binding, GTP binding, GTPase activity,	GO:0046039,	GTP metabolic process,
ENSMUSG00000045502	78.3923	4.66037	1.19682	3.89395	9.86252e-05	0.00993249	chr5	123863570	123865499	-	Hcar2	protein_coding		80885	GO:0030054, GO:0016021, GO:0016020, GO:0005886,	cell junction, integral component of membrane, membrane, plasma membrane,	GO:0070553, GO:0005525, GO:0004930, GO:0001614,	nicotinic acid receptor activity, GTP binding, G protein-coupled receptor activity, purinergic nucleotide receptor activity,	GO:0070165, GO:0050995, GO:0007186, GO:0007186, GO:0007165, GO:0006915,	positive regulation of adiponectin secretion, negative regulation of lipid catabolic process, G protein-coupled receptor signaling pathway, G protein-coupled receptor signaling pathway, signal transduction, apoptotic process,
ENSMUSG00000045826	85.2897	3.42089	0.53976	6.3378	2.33073e-10	3.11013e-06	chr19	4154606	4156751	+	Ptprcap	protein_coding		19265	GO:0016021, GO:0016020, GO:0005886, GO:0005886,	integral component of membrane, membrane, plasma membrane, plasma membrane,
ENSMUSG00000045827	479.009	1.98219	0.471767	4.20163	2.65004e-05	0.00433891	chr13	33003250	33017957	+	Serpinb9	protein_coding		20723	GO:0062023, GO:0005829, GO:0005794, GO:0005737, GO:0005737, GO:0005737, GO:0005654, GO:0005634, GO:0005615, GO:0005615,	collagen-containing extracellular matrix, cytosol, Golgi apparatus, cytoplasm, cytoplasm, cytoplasm, nucleoplasm, nucleus, extracellular space, extracellular space,	GO:0043027, GO:0005515, GO:0004867, GO:0004867, GO:0004867, GO:0002020,	cysteine-type endopeptidase inhibitor activity involved in apoptotic process, protein binding, serine-type endopeptidase inhibitor activity, serine-type endopeptidase inhibitor activity, serine-type endopeptidase inhibitor activity, protease binding,	GO:0070233, GO:0043066, GO:0043066, GO:0042742, GO:0042270, GO:0010951, GO:0010951, GO:0010628, GO:0009617, GO:0006955, GO:0002438, GO:0001913,	negative regulation of T cell apoptotic process, negative regulation of apoptotic process, negative regulation of apoptotic process, defense response to bacterium, protection from natural killer cell mediated cytotoxicity, negative regulation of endopeptidase activity, negative regulation of endopeptidase activity, positive regulation of gene expression, response to bacterium, immune response, ac…
ENSMUSG00000046031	143.361	3.24949	0.913654	3.55659	0.000375696	0.0219881	chr10	34126067	34127984	-	Fam26f	protein_coding		215900	GO:0016021, GO:0016020, GO:0005887,	integral component of membrane, membrane, integral component of plasma membrane,	GO:0005261,	cation channel activity,	GO:0006811,	ion transport,
ENSMUSG00000046159	8.26385	3.63636	1.11025	3.27527	0.00105563	0.0415525	chr13	9875486	10360844	-	Chrm3	protein_coding		12671	GO:0099061, GO:0099056, GO:0098978, GO:0045211, GO:0045202, GO:0043679, GO:0032279, GO:0030425, GO:0030425, GO:0030054, GO:0016021, GO:0016020, GO:0009925, GO:0005887, GO:0005887, GO:0005886, GO:0005886, GO:0005783,	integral component of postsynaptic density membrane, integral component of presynaptic membrane, glutamatergic synapse, postsynaptic membrane, synapse, axon terminus, asymmetric synapse, dendrite, dendrite, cell junction, integral component of membrane, membrane, basal plasma membrane, integral component of plasma membrane, integral component of plasma membrane, plasma membrane, plasma membrane, …	GO:0042166, GO:0030594, GO:0016907, GO:0016907, GO:0005515, GO:0004993, GO:0004930,	acetylcholine binding, neurotransmitter receptor activity, G protein-coupled acetylcholine receptor activity, G protein-coupled acetylcholine receptor activity, protein binding, G protein-coupled serotonin receptor activity, G protein-coupled receptor activity,	GO:1904695, GO:0095500, GO:0046541, GO:0045987, GO:0045907, GO:0032412, GO:0019722, GO:0007271, GO:0007268, GO:0007213, GO:0007197, GO:0007187, GO:0007186, GO:0007186, GO:0007165, GO:0006939, GO:0003063, GO:0003056,	positive regulation of vascular associated smooth muscle contraction, acetylcholine receptor signaling pathway, saliva secretion, positive regulation of smooth muscle contraction, positive regulation of vasoconstriction, regulation of ion transmembrane transporter activity, calcium-mediated signaling, synaptic transmission, cholinergic, chemical synaptic transmission, G protein-coupled acetylchol…
ENSMUSG00000046687	72.7663	2.1417	0.611031	3.50507	0.000456493	0.0246617	chr10	62071015	62072609	+	Gm5424	protein_coding
ENSMUSG00000046806	375.873	1.00302	0.307185	3.26522	0.00109381	0.0426777	chr6	34871771	34878060	-	3110062M04Rik	protein_coding		78412	GO:0005737, GO:0005737, GO:0005634, GO:0005634,	cytoplasm, cytoplasm, nucleus, nucleus,	GO:0003674,	molecular_function,	GO:2001033, GO:0006974, GO:0006303, GO:0006303, GO:0006281,	negative regulation of double-strand break repair via nonhomologous end joining, cellular response to DNA damage stimulus, double-strand break repair via nonhomologous end joining, double-strand break repair via nonhomologous end joining, DNA repair,
ENSMUSG00000046879	1663.08	2.53887	0.694292	3.65677	0.000255416	0.0169148	chr11	48861968	48871683	-	Irgm1	protein_coding		15944	GO:0045335, GO:0044754, GO:0042995, GO:0031410, GO:0016020, GO:0005886, GO:0005829, GO:0005794, GO:0005789, GO:0005783, GO:0005776, GO:0005770, GO:0005768, GO:0005764, GO:0005739, GO:0000139,	phagocytic vesicle, autolysosome, cell projection, cytoplasmic vesicle, membrane, plasma membrane, cytosol, Golgi apparatus, endoplasmic reticulum membrane, endoplasmic reticulum, autophagosome, late endosome, endosome, lysosome, mitochondrion, Golgi membrane,	GO:0051434, GO:0050700, GO:0043539, GO:0019901, GO:0016787, GO:0005525, GO:0003924, GO:0000166,	BH3 domain binding, CARD domain binding, protein serine/threonine kinase activator activity, protein kinase binding, hydrolase activity, GTP binding, GTPase activity, nucleotide binding,	GO:1901098, GO:1901098, GO:0098586, GO:0075044, GO:0071902, GO:0071346, GO:0071222, GO:0070431, GO:0061762, GO:0061739, GO:0061635, GO:0060335, GO:0060335, GO:0050829, GO:0050821, GO:0045087, GO:0043254, GO:0042742, GO:0035458, GO:0033138, GO:0031648, GO:0010800, GO:0010508, GO:0009617, GO:0006952, GO:0006952, GO:0006914, GO:0002376, GO:0001934, GO:0000045, GO:0000045,	positive regulation of autophagosome maturation, positive regulation of autophagosome maturation, cellular response to virus, positive regulation by symbiont of host autophagy, positive regulation of protein serine/threonine kinase activity, cellular response to interferon-gamma, cellular response to lipopolysaccharide, nucleotide-binding oligomerization domain containing 2 signaling pathway, CAM…
ENSMUSG00000048217	23.1237	4.07839	1.20728	3.37815	0.000729743	0.0327869	chr11	102145513	102149477	+	Nags	protein_coding		217214	GO:0005759, GO:0005739, GO:0005739, GO:0005739,	mitochondrial matrix, mitochondrion, mitochondrion, mitochondrion,	GO:0103045, GO:0034618, GO:0016746, GO:0016740, GO:0004042, GO:0004042, GO:0004042, GO:0003991,	methione N-acyltransferase activity, arginine binding, acyltransferase activity, transferase activity, acetyl-CoA:L-glutamate N-acetyltransferase activity, acetyl-CoA:L-glutamate N-acetyltransferase activity, acetyl-CoA:L-glutamate N-acetyltransferase activity, acetylglutamate kinase activity,	GO:0006536, GO:0006536, GO:0006526, GO:0000050,	glutamate metabolic process, glutamate metabolic process, arginine biosynthetic process, urea cycle,
ENSMUSG00000048521	111.029	2.86497	0.871869	3.28601	0.00101617	0.040659	chr9	123806475	123811760	+	Cxcr6	protein_coding		80901	GO:0016021, GO:0016020, GO:0009897, GO:0005886,	integral component of membrane, membrane, external side of plasma membrane, plasma membrane,	GO:0019958, GO:0019957, GO:0016494, GO:0016493, GO:0015026, GO:0004950, GO:0004930,	C-X-C chemokine binding, C-C chemokine binding, C-X-C chemokine receptor activity, C-C chemokine receptor activity, coreceptor activity, chemokine receptor activity, G protein-coupled receptor activity,	GO:0060326, GO:0019722, GO:0007204, GO:0007186, GO:0007186, GO:0007165, GO:0006955, GO:0006954, GO:0006935,	cell chemotaxis, calcium-mediated signaling, positive regulation of cytosolic calcium ion concentration, G protein-coupled receptor signaling pathway, G protein-coupled receptor signaling pathway, signal transduction, immune response, inflammatory response, chemotaxis,
ENSMUSG00000048852	93.7096	4.65663	1.18504	3.9295	8.51219e-05	0.00897919	chr11	48904656	48992226	-	Gm12185	protein_coding		620913	GO:0005789,	endoplasmic reticulum membrane,	GO:0003924,	GTPase activity,	GO:0035458, GO:0006952,	cellular response to interferon-beta, defense response,
ENSMUSG00000049086	96.5936	1.9621	0.421437	4.65572	3.22843e-06	0.00122668	chr2	25706739	25707721	+	Bmyc	protein_coding		107771	GO:0005819, GO:0005634,	spindle, nucleus,	GO:0005515, GO:0003700, GO:0000981, GO:0000978,	protein binding, DNA-binding transcription factor activity, DNA-binding transcription factor activity, RNA polymerase II-specific, RNA polymerase II cis-regulatory region sequence-specific DNA binding,	GO:0008284, GO:0006357, GO:0006355,	positive regulation of cell population proliferation, regulation of transcription by RNA polymerase II, regulation of transcription, DNA-templated,
ENSMUSG00000049109	20.5904	3.53627	0.883609	4.00208	6.27892e-05	0.00744764	chr10	28668360	28883818	+	Themis	protein_coding	This gene encodes a protein that plays a regulatory role in both positive and negative T-cell selection during late thymocyte development. The protein functions through T-cell antigen receptor signaling, and is necessary for proper lineage commitment and maturation of T-cells. Alternative splicing results in multiple transcript variants. [provided by RefSeq, Mar 2015].	210757	GO:0008180, GO:0005911, GO:0005737, GO:0005737, GO:0005634, GO:0005634,	COP9 signalosome, cell-cell junction, cytoplasm, cytoplasm, nucleus, nucleus,	GO:0005515,	protein binding,	GO:0050852, GO:0050852, GO:0043383, GO:0043368, GO:0007275, GO:0002376, GO:0002250,	T cell receptor signaling pathway, T cell receptor signaling pathway, negative T cell selection, positive T cell selection, multicellular organism development, immune system process, adaptive immune response,
ENSMUSG00000049313	515.652	1.38725	0.367884	3.77088	0.000162675	0.0133174	chr9	41964720	42124297	-	Sorl1	protein_coding		20660	GO:0097356, GO:0055037, GO:0048471, GO:0031985, GO:0031410, GO:0016021, GO:0016021, GO:0016020, GO:0009986, GO:0005886, GO:0005802, GO:0005794, GO:0005794, GO:0005783, GO:0005771, GO:0005769, GO:0005768, GO:0005641, GO:0005641, GO:0005615, GO:0005615, GO:0005576,	perinucleolar compartment, recycling endosome, perinuclear region of cytoplasm, Golgi cisterna, cytoplasmic vesicle, integral component of membrane, integral component of membrane, membrane, cell surface, plasma membrane, trans-Golgi network, Golgi apparatus, Golgi apparatus, endoplasmic reticulum, multivesicular body, early endosome, endosome, nuclear envelope lumen, nuclear envelope lumen, extr…	GO:0042923, GO:0031267, GO:0030169, GO:0005515, GO:0004888, GO:0001540,	neuropeptide binding, small GTPase binding, low-density lipoprotein particle binding, protein binding, transmembrane signaling receptor activity, amyloid-beta binding,	GO:2001137, GO:1990845, GO:1904179, GO:1904179, GO:1902997, GO:1902966, GO:1902963, GO:1902963, GO:1902960, GO:1902960, GO:1902955, GO:1902953, GO:1902948, GO:1902771, GO:1902430, GO:1902430, GO:1901215, GO:1900168, GO:1900168, GO:0070863, GO:0051604, GO:0050768, GO:0046628, GO:0046628, GO:0045732, GO:0045053, GO:0045053, GO:0045053, GO:0043407, GO:0038020, GO:0038020, GO:0034067, GO:0032091, GO:…	positive regulation of endocytic recycling, adaptive thermogenesis, positive regulation of adipose tissue development, positive regulation of adipose tissue development, negative regulation of neurofibrillary tangle assembly, positive regulation of protein localization to early endosome, negative regulation of metalloendopeptidase activity involved in amyloid precursor protein catabolic process, …
ENSMUSG00000049775	15245.5	1.21201	0.29232	4.14616	3.38103e-05	0.00498524	chrX	167207093	167209315	-	Tmsb4x	protein_coding		19241	GO:0005856, GO:0005829, GO:0005829, GO:0005737, GO:0005737, GO:0005634, GO:0005634,	cytoskeleton, cytosol, cytosol, cytoplasm, cytoplasm, nucleus, nucleus,	GO:0019899, GO:0005515, GO:0003785, GO:0003785, GO:0003779,	enzyme binding, protein binding, actin monomer binding, actin monomer binding, actin binding,	GO:0051152, GO:0045893, GO:0042989, GO:0030334, GO:0030334, GO:0014911, GO:0007015,	positive regulation of smooth muscle cell differentiation, positive regulation of transcription, DNA-templated, sequestering of actin monomers, regulation of cell migration, regulation of cell migration, positive regulation of smooth muscle cell migration, actin filament organization,
ENSMUSG00000050002	385.96	1.16347	0.307804	3.77989	0.000156897	0.0129858	chr13	58157649	58164693	+	Idnk	protein_coding		75731			GO:0046316, GO:0016740, GO:0016301, GO:0005524, GO:0000166,	gluconokinase activity, transferase activity, kinase activity, ATP binding, nucleotide binding,	GO:0046177, GO:0005975,	D-gluconate catabolic process, carbohydrate metabolic process,
ENSMUSG00000050014	101.693	3.03816	0.853954	3.55776	0.00037403	0.0219387	chr15	77584158	77596125	-	Apol10b	protein_coding		328561	GO:0043231, GO:0034364, GO:0034361, GO:0005615,	intracellular membrane-bounded organelle, high-density lipoprotein particle, very-low-density lipoprotein particle, extracellular space,	GO:0008289, GO:0008289, GO:0005254,	lipid binding, lipid binding, chloride channel activity,	GO:0008150,	biological_process,
ENSMUSG00000050069	65.8714	1.94928	0.609719	3.19701	0.00138859	0.0490845	chr1	174833785	174921819	-	Grem2	protein_coding		23893	GO:0005615, GO:0005615, GO:0005576,	extracellular space, extracellular space, extracellular region,	GO:0048018, GO:0042802, GO:0042802, GO:0036122, GO:0036122, GO:0008201, GO:0005125,	receptor ligand activity, identical protein binding, identical protein binding, BMP binding, BMP binding, heparin binding, cytokine activity,	GO:0060300, GO:0048263, GO:0038098, GO:0038098, GO:0030514, GO:0019221, GO:0010172, GO:0009887, GO:0007275,	regulation of cytokine activity, determination of dorsal identity, sequestering of BMP from receptor via BMP binding, sequestering of BMP from receptor via BMP binding, negative regulation of BMP signaling pathway, cytokine-mediated signaling pathway, embryonic body morphogenesis, animal organ morphogenesis, multicellular organism development,
ENSMUSG00000050315	157.087	2.80891	0.794146	3.53702	0.000404671	0.023274	chr3	123076519	123236149	-	Synpo2	protein_coding		118449	GO:0043231, GO:0030054, GO:0030018, GO:0030018, GO:0030018, GO:0015629, GO:0015629, GO:0005925, GO:0005829, GO:0005737, GO:0005654, GO:0005634, GO:0005634, GO:0005634, GO:0001725, GO:0001725,	intracellular membrane-bounded organelle, cell junction, Z disc, Z disc, Z disc, actin cytoskeleton, actin cytoskeleton, focal adhesion, cytosol, cytoplasm, nucleoplasm, nucleus, nucleus, nucleus, stress fiber, stress fiber,	GO:0071889, GO:0051393, GO:0051371, GO:0031005, GO:0030674, GO:0005515, GO:0003779, GO:0003779,	14-3-3 protein binding, alpha-actinin binding, muscle alpha-actinin binding, filamin binding, protein-macromolecule adaptor activity, protein binding, actin binding, actin binding,	GO:2000298, GO:0061684, GO:0032233, GO:0032233, GO:0030335, GO:0000045,	regulation of Rho-dependent protein serine/threonine kinase activity, chaperone-mediated autophagy, positive regulation of actin filament bundle assembly, positive regulation of actin filament bundle assembly, positive regulation of cell migration, autophagosome assembly,
ENSMUSG00000050370	170.973	2.5881	0.801809	3.22783	0.00124734	0.0463546	chr19	34473786	34475135	-	Ch25h	protein_coding		12642	GO:0016021, GO:0016020, GO:0005789, GO:0005783,	integral component of membrane, membrane, endoplasmic reticulum membrane, endoplasmic reticulum,	GO:0046872, GO:0016491, GO:0008395, GO:0008395, GO:0005506, GO:0004497, GO:0001567, GO:0000254,	metal ion binding, oxidoreductase activity, steroid hydroxylase activity, steroid hydroxylase activity, iron ion binding, monooxygenase activity, cholesterol 25-hydroxylase activity, C-4 methylsterol oxidase activity,	GO:0035754, GO:0016126, GO:0008610, GO:0008203, GO:0008203, GO:0008202, GO:0006694, GO:0006629,	B cell chemotaxis, sterol biosynthetic process, lipid biosynthetic process, cholesterol metabolic process, cholesterol metabolic process, steroid metabolic process, steroid biosynthetic process, lipid metabolic process,
ENSMUSG00000050592	101.04	1.29787	0.283649	4.5756	4.74866e-06	0.00149097	chr2	32050055	32084857	-	Fam78a	protein_coding		241303	GO:0005575,	cellular_component,	GO:0003674,	molecular_function,	GO:0008150,	biological_process,
ENSMUSG00000051502	55.0675	1.16071	0.356281	3.25784	0.00112262	0.0431087	chr5	137294629	137295665	+	Ufsp1	protein_coding		70240			GO:0071567, GO:0071567, GO:0016790, GO:0016787, GO:0008234, GO:0008233,	UFM1 hydrolase activity, UFM1 hydrolase activity, thiolester hydrolase activity, hydrolase activity, cysteine-type peptidase activity, peptidase activity,	GO:0006508,	proteolysis,
ENSMUSG00000052426	9.09231	4.25756	1.31802	3.23027	0.00123675	0.0461628	chr10	70285549	70288176	-	Gm9877	pseudogene
ENSMUSG00000052485	732.595	1.77422	0.481476	3.68497	0.000228729	0.0158967	chr13	98686235	98694834	-	Tmem171	protein_coding		380863	GO:0016021, GO:0016020, GO:0005575,	integral component of membrane, membrane, cellular_component,	GO:0003674,	molecular_function,	GO:0008150,	biological_process,
ENSMUSG00000053044	67.5333	4.10228	1.08232	3.79026	0.000150492	0.0127503	chr6	71322788	71337494	+	Cd8b1	protein_coding		12526	GO:0016021, GO:0016020, GO:0009986, GO:0009986, GO:0009897, GO:0005886,	integral component of membrane, membrane, cell surface, cell surface, external side of plasma membrane, plasma membrane,	GO:0042288, GO:0015026, GO:0005515,	MHC class I protein binding, coreceptor activity, protein binding,	GO:0050776, GO:0002376, GO:0002250,	regulation of immune response, immune system process, adaptive immune response,
ENSMUSG00000053063	293.157	3.46349	0.935708	3.70146	0.000214361	0.0151264	chr6	129342691	129365303	+	Clec12a	protein_coding		232413	GO:0016021, GO:0016020, GO:0009986, GO:0005886,	integral component of membrane, membrane, cell surface, plasma membrane,	GO:0030545, GO:0030246, GO:0019903,	signaling receptor regulator activity, carbohydrate binding, protein phosphatase binding,	GO:0050776,	regulation of immune response,
ENSMUSG00000053318	209.806	3.0615	0.932172	3.28427	0.00102247	0.0407888	chr1	172581758	172590568	-	Slamf8	protein_coding		74748	GO:0016021, GO:0016020,	integral component of membrane, membrane,	GO:0042802, GO:0038023,	identical protein binding, signaling receptor activity,	GO:2000509, GO:1902623, GO:0090383, GO:0090027, GO:0060266, GO:0045577, GO:0043549, GO:0042742, GO:0035690, GO:0033860, GO:0010760, GO:0002336, GO:0002232,	negative regulation of dendritic cell chemotaxis, negative regulation of neutrophil migration, phagosome acidification, negative regulation of monocyte chemotaxis, negative regulation of respiratory burst involved in inflammatory response, regulation of B cell differentiation, regulation of kinase activity, defense response to bacterium, cellular response to drug, regulation of NAD(P)H oxidase ac…
ENSMUSG00000053541	62.2677	3.02	0.733306	4.11833	3.81626e-05	0.00538881	chr7	106417848	106424469	-	Gm4759	unprocessed_pseudogene
ENSMUSG00000054169	12.962	3.71988	1.14062	3.2613	0.00110904	0.042958	chr7	24777206	24784657	+	Ceacam10	protein_coding		26366	GO:0005576,	extracellular region,	GO:0003674,	molecular_function,	GO:0030317,	flagellated sperm motility,
ENSMUSG00000054435	293.008	1.58924	0.495782	3.20553	0.00134814	0.0482296	chr6	48684549	48692060	+	Gimap4	protein_coding	This gene encodes a protein belonging to the GTP-binding superfamily and to the immuno-associated nucleotide (IAN) subfamily of nucleotide-binding proteins. This gene exists within a cluster of other related genes located on mouse chromosome 6. This family member encodes a lymphoid signaling protein that functions to accelerate programmed T-cell death, which appears to correlate with the phosphor…	107526	GO:0005829, GO:0005829, GO:0005737,	cytosol, cytosol, cytoplasm,	GO:0005525, GO:0000166,	GTP binding, nucleotide binding,
ENSMUSG00000055170	29.027	5.2849	1.41786	3.72737	0.000193485	0.0144642	chr10	118441047	118445892	+	Ifng	protein_coding	This gene encodes a soluble cytokine that is a member of the type II interferon class. The encoded protein is secreted by cells of both the innate and adaptive immune systems. The active protein is a homodimer that binds to the interferon gamma receptor which triggers a cellular response to viral and microbial infections. Mice deficient in this gene have increased susceptibility to viral, bacteri…	15978	GO:0043204, GO:0043005, GO:0009897, GO:0005737, GO:0005615, GO:0005615, GO:0005615, GO:0005576,	perikaryon, neuron projection, external side of plasma membrane, cytoplasm, extracellular space, extracellular space, extracellular space, extracellular region,	GO:0005515, GO:0005133, GO:0005125, GO:0005125,	protein binding, interferon-gamma receptor binding, cytokine activity, cytokine activity,	GO:2000345, GO:2000309, GO:2000273, GO:1904798, GO:1904783, GO:1904440, GO:1902948, GO:1902004, GO:1902004, GO:1902004, GO:1901857, GO:1901216, GO:1901216, GO:1900222, GO:1900222, GO:0150076, GO:0098908, GO:0097191, GO:0090312, GO:0090312, GO:0072125, GO:0071902, GO:0071351, GO:0071222, GO:0060559, GO:0060557, GO:0060552, GO:0060550, GO:0060333, GO:0060333, GO:0060251, GO:0051770, GO:0051770, GO:…	regulation of hepatocyte proliferation, positive regulation of tumor necrosis factor (ligand) superfamily member 11 production, positive regulation of signaling receptor activity, positive regulation of core promoter binding, positive regulation of NMDA glutamate receptor activity, positive regulation of iron ion import across plasma membrane, negative regulation of tau-protein kinase activity, p…
ENSMUSG00000055546	59.5399	3.58675	0.994739	3.60572	0.000311286	0.0194346	chr11	46810800	46844332	+	Timd4	protein_coding		276891	GO:0016021, GO:0016020,	integral component of membrane, membrane,	GO:0005515, GO:0001786,	protein binding, phosphatidylserine binding,	GO:0043277,	apoptotic cell clearance,
ENSMUSG00000055632	69.93	1.79721	0.428946	4.18983	2.79164e-05	0.00448814	chr2	31314415	31460738	+	Hmcn2	protein_coding		665700	GO:0062023, GO:0031012, GO:0030054, GO:0005938, GO:0005615, GO:0005604, GO:0005576,	collagen-containing extracellular matrix, extracellular matrix, cell junction, cell cortex, extracellular space, basement membrane, extracellular region,	GO:0005509, GO:0005201,	calcium ion binding, extracellular matrix structural constituent,	GO:0050896,	response to stimulus,
ENSMUSG00000056290	159.958	3.39103	0.732069	4.63212	3.61938e-06	0.00126774	chr19	11443553	11463549	+	Ms4a4b	protein_coding		60361	GO:0044853, GO:0005887, GO:0005886, GO:0005794, GO:0005783,	plasma membrane raft, integral component of plasma membrane, plasma membrane, Golgi apparatus, endoplasmic reticulum,
ENSMUSG00000057058	36.0986	2.90337	0.704376	4.12191	3.75751e-05	0.00533407	chr11	96464593	96759130	+	Skap1	protein_coding		78473	GO:0044853, GO:0042101, GO:0032991, GO:0016020, GO:0005911, GO:0005886, GO:0005886, GO:0005886, GO:0005829, GO:0005829, GO:0005737, GO:0005737, GO:0005654, GO:0005634, GO:0001772,	plasma membrane raft, T cell receptor complex, protein-containing complex, membrane, cell-cell junction, plasma membrane, plasma membrane, plasma membrane, cytosol, cytosol, cytoplasm, cytoplasm, nucleoplasm, nucleus, immunological synapse,	GO:0044877, GO:0042169, GO:0019903, GO:0019901, GO:0005515,	protein-containing complex binding, SH2 domain binding, protein phosphatase binding, protein kinase binding, protein binding,	GO:1903039, GO:0072659, GO:0050852, GO:0045944, GO:0045893, GO:0045785, GO:0034116, GO:0033634, GO:0033625, GO:0002821, GO:0002376, GO:0002250, GO:0001954,	positive regulation of leukocyte cell-cell adhesion, protein localization to plasma membrane, T cell receptor signaling pathway, positive regulation of transcription by RNA polymerase II, positive regulation of transcription, DNA-templated, positive regulation of cell adhesion, positive regulation of heterotypic cell-cell adhesion, positive regulation of cell-cell adhesion mediated by integrin, p…
ENSMUSG00000057074	89.1882	3.52269	0.662392	5.31813	1.04836e-07	0.000147257	chr8	93302369	93337308	-	Ces1g	protein_coding	This gene encodes a member of the carboxylesterase large family. The family members are responsible for the hydrolysis or transesterification of various xenobiotics, such as cocaine and heroin, and endogenous substrates with ester, thioester, or amide bonds. They may participate in fatty acyl and cholesterol ester metabolism, and may play a role in the blood-brain barrier system. This enzyme is t…	12623	GO:0005811, GO:0005811, GO:0005783, GO:0005783, GO:0005737,	lipid droplet, lipid droplet, endoplasmic reticulum, endoplasmic reticulum, cytoplasm,	GO:0080030, GO:0052689, GO:0052689, GO:0016787, GO:0004771,	methyl indole-3-acetate esterase activity, carboxylic ester hydrolase activity, carboxylic ester hydrolase activity, hydrolase activity, sterol esterase activity,	GO:0120188, GO:0090320, GO:0090207, GO:0090205, GO:0071404, GO:0071397, GO:0070857, GO:0051791, GO:0043691, GO:0042632, GO:0034378, GO:0030855, GO:0016042, GO:0010887, GO:0010875, GO:0010468, GO:0009617, GO:0008203, GO:0006695,	regulation of bile acid secretion, regulation of chylomicron remnant clearance, regulation of triglyceride metabolic process, positive regulation of cholesterol metabolic process, cellular response to low-density lipoprotein particle stimulus, cellular response to cholesterol, regulation of bile acid biosynthetic process, medium-chain fatty acid metabolic process, reverse cholesterol transport, c…
ENSMUSG00000057137	375.977	1.21261	0.33196	3.6529	0.000259299	0.0170029	chr6	34863146	34874946	+	Tmem140	protein_coding		68487	GO:0016021, GO:0016020, GO:0005575,	integral component of membrane, membrane, cellular_component,	GO:0003674,	molecular_function,	GO:0008150,	biological_process,
ENSMUSG00000057143	462.856	1.1819	0.312656	3.78018	0.000156716	0.0129858	chr7	104338754	104353362	-	Trim12c	protein_coding		319236	GO:1990462, GO:0005829, GO:0005737, GO:0005737, GO:0005654, GO:0000932,	omegasome, cytosol, cytoplasm, cytoplasm, nucleoplasm, P-body,	GO:0061630, GO:0042803, GO:0042803, GO:0042802, GO:0038187, GO:0030674, GO:0019901, GO:0019901, GO:0004842, GO:0003713,	ubiquitin protein ligase activity, protein homodimerization activity, protein homodimerization activity, identical protein binding, pattern recognition receptor activity, protein-macromolecule adaptor activity, protein kinase binding, protein kinase binding, ubiquitin-protein transferase activity, transcription coactivator activity,	GO:1902187, GO:0070534, GO:0051092, GO:0051092, GO:0051091, GO:0046597, GO:0046596, GO:0045087, GO:0045087, GO:0043410, GO:0043123, GO:0043123, GO:0032880, GO:0032880, GO:0031664, GO:0016567, GO:0010508, GO:0010468, GO:0006914, GO:0002218, GO:0000209,	negative regulation of viral release from host cell, protein K63-linked ubiquitination, positive regulation of NF-kappaB transcription factor activity, positive regulation of NF-kappaB transcription factor activity, positive regulation of DNA-binding transcription factor activity, negative regulation of viral entry into host cell, regulation of viral entry into host cell, innate immune response, …
ENSMUSG00000057346	505.017	2.82779	0.8709	3.24697	0.00116641	0.0445338	chr15	77403789	77411080	-	Apol9a	protein_coding		223672	GO:0043231, GO:0034364, GO:0034361, GO:0005615,	intracellular membrane-bounded organelle, high-density lipoprotein particle, very-low-density lipoprotein particle, extracellular space,	GO:0008289, GO:0008289, GO:0005254,	lipid binding, lipid binding, chloride channel activity,	GO:0008150,	biological_process,
ENSMUSG00000059430	605.393	3.20274	0.955571	3.35165	0.000803323	0.0347865	chr6	83512905	83536265	-	Actg2	protein_coding		11468	GO:0071944, GO:0005869, GO:0005856, GO:0005737,	cell periphery, dynactin complex, cytoskeleton, cytoplasm,	GO:0005524, GO:0000166,	ATP binding, nucleotide binding,
ENSMUSG00000059994	17.0162	3.5295	0.836754	4.21809	2.46382e-05	0.0041945	chr3	87376387	87402934	+	Fcrl1	protein_coding		229499	GO:0016021, GO:0016020, GO:0009986, GO:0005887, GO:0005886,	integral component of membrane, membrane, cell surface, integral component of plasma membrane, plasma membrane,	GO:0015026, GO:0004888,	coreceptor activity, transmembrane signaling receptor activity,	GO:0042113, GO:0007166,	B cell activation, cell surface receptor signaling pathway,
ENSMUSG00000060032	1190.73	2.08818	0.647875	3.22313	0.00126798	0.0466119	chr6	136808244	136810074	+	H2afj	protein_coding	Histones are basic nuclear proteins that are responsible for the nucleosome structure of the chromosomal fiber in eukaryotes. Nucleosomes consist of approximately 146 bp of DNA wrapped around a histone octamer composed of pairs of each of the four core histones (H2A, H2B, H3, and H4). The chromatin fiber is further compacted through the interaction of a linker histone, H1, with the DNA between th…	232440	GO:0005694, GO:0005634, GO:0000786,	chromosome, nucleus, nucleosome,	GO:0046982, GO:0003677,	protein heterodimerization activity, DNA binding,	GO:0006342,	chromatin silencing,
ENSMUSG00000060509	74.0923	2.56725	0.741523	3.46213	0.000535911	0.02715	chr9	123852315	123862029	-	Xcr1	protein_coding		23832	GO:0016021, GO:0016020, GO:0009897, GO:0005886,	integral component of membrane, membrane, external side of plasma membrane, plasma membrane,	GO:0019957, GO:0016493, GO:0004950, GO:0004930,	C-C chemokine binding, C-C chemokine receptor activity, chemokine receptor activity, G protein-coupled receptor activity,	GO:0060326, GO:0051209, GO:0034097, GO:0019722, GO:0007204, GO:0007165, GO:0006955, GO:0006935,	cell chemotaxis, release of sequestered calcium ion into cytosol, response to cytokine, calcium-mediated signaling, positive regulation of cytosolic calcium ion concentration, signal transduction, immune response, chemotaxis,
ENSMUSG00000060586	4044.45	2.89454	0.81541	3.54979	0.000385533	0.0223676	chr17	34305877	34316199	+	H2-Eb1	protein_coding		14969	GO:0042613, GO:0042613, GO:0042613, GO:0031902, GO:0031902, GO:0016021, GO:0016020, GO:0009986, GO:0009897, GO:0005765, GO:0005765, GO:0001772,	MHC class II protein complex, MHC class II protein complex, MHC class II protein complex, late endosome membrane, late endosome membrane, integral component of membrane, membrane, cell surface, external side of plasma membrane, lysosomal membrane, lysosomal membrane, immunological synapse,	GO:0042609, GO:0042608, GO:0042605, GO:0032395, GO:0030247, GO:0023026, GO:0005515,	CD4 receptor binding, T cell receptor binding, peptide antigen binding, MHC class II receptor activity, polysaccharide binding, MHC class II protein complex binding, protein binding,	GO:0050870, GO:0034341, GO:0019886, GO:0019886, GO:0019882, GO:0006955, GO:0002504, GO:0002503, GO:0002381, GO:0002376, GO:0002250,	positive regulation of T cell activation, response to interferon-gamma, antigen processing and presentation of exogenous peptide antigen via MHC class II, antigen processing and presentation of exogenous peptide antigen via MHC class II, antigen processing and presentation, immune response, antigen processing and presentation of peptide or polysaccharide antigen via MHC class II, peptide antigen …
ENSMUSG00000060675	435.566	2.4778	0.737211	3.36105	0.000776472	0.0341183	chr19	7557459	7588545	+	Pla2g16	protein_coding		225845	GO:0048471, GO:0016021, GO:0016020, GO:0005886, GO:0005783, GO:0005777, GO:0005737, GO:0005737,	perinuclear region of cytoplasm, integral component of membrane, membrane, plasma membrane, endoplasmic reticulum, peroxisome, cytoplasm, cytoplasm,	GO:0102568, GO:0102567, GO:0052740, GO:0052739, GO:0016787, GO:0016746, GO:0016740, GO:0016410, GO:0016410, GO:0008970, GO:0008970, GO:0008970, GO:0004623, GO:0004623, GO:0004623,	phospholipase A2 activity consuming 1,2-dioleoylphosphatidylethanolamine), phospholipase A2 activity (consuming 1,2-dipalmitoylphosphatidylcholine), 1-acyl-2-lysophosphatidylserine acylhydrolase activity, phosphatidylserine 1-acylhydrolase activity, hydrolase activity, acyltransferase activity, transferase activity, N-acyltransferase activity, N-acyltransferase activity, phospholipase A1 activity…	GO:1904177, GO:0070292, GO:0070292, GO:0046485, GO:0045786, GO:0016042, GO:0009617, GO:0008654, GO:0007031, GO:0006644, GO:0006641, GO:0006629,	regulation of adipose tissue development, N-acylphosphatidylethanolamine metabolic process, N-acylphosphatidylethanolamine metabolic process, ether lipid metabolic process, negative regulation of cell cycle, lipid catabolic process, response to bacterium, phospholipid biosynthetic process, peroxisome organization, phospholipid metabolic process, triglyceride metabolic process, lipid metabolic pro…
ENSMUSG00000060791	272.387	1.48879	0.34594	4.30361	1.68039e-05	0.00335941	chr7	28437447	28448233	+	Gmfg	protein_coding		63986	GO:0030479,	actin cortical patch,	GO:0071933, GO:0071933, GO:0008083, GO:0003779,	Arp2/3 complex binding, Arp2/3 complex binding, growth factor activity, actin binding,	GO:2000249, GO:0071846, GO:0071846, GO:0034316, GO:0034316,	regulation of actin cytoskeleton reorganization, actin filament debranching, actin filament debranching, negative regulation of Arp2/3 complex-mediated actin nucleation, negative regulation of Arp2/3 complex-mediated actin nucleation,
ENSMUSG00000061013	33.427	4.47114	1.0324	4.33082	1.48555e-05	0.00320562	chr18	6910459	7004780	-	Mkx	protein_coding		210719	GO:0005667, GO:0005634,	transcription regulator complex, nucleus,	GO:0061629, GO:0005515, GO:0003677, GO:0001228, GO:0001228, GO:0001227, GO:0001227, GO:0000981, GO:0000981, GO:0000978, GO:0000978,	RNA polymerase II-specific DNA-binding transcription factor binding, protein binding, DNA binding, DNA-binding transcription activator activity, RNA polymerase II-specific, DNA-binding transcription activator activity, RNA polymerase II-specific, DNA-binding transcription repressor activity, RNA polymerase II-specific, DNA-binding transcription repressor activity, RNA polymerase II-specific, DNA-…	GO:0071260, GO:0048468, GO:0045944, GO:0045662, GO:0045599, GO:0036077, GO:0035992, GO:0035990, GO:0035990, GO:0032967, GO:0032331, GO:0030279, GO:0030199, GO:0010628, GO:0010468, GO:0007517, GO:0007517, GO:0007275, GO:0006357, GO:0006355, GO:0002932, GO:0000122, GO:0000122,	cellular response to mechanical stimulus, cell development, positive regulation of transcription by RNA polymerase II, negative regulation of myoblast differentiation, negative regulation of fat cell differentiation, intratendonous ossification, tendon formation, tendon cell differentiation, tendon cell differentiation, positive regulation of collagen biosynthetic process, negative regulation of …
ENSMUSG00000061353	785.701	2.45866	0.726113	3.38606	0.000709037	0.0323466	chr6	117168535	117181367	+	Cxcl12	protein_coding	This gene encodes a member of the alpha chemokine protein family. The encoded protein is secreted and functions as the ligand for the G-protein coupled receptor, chemokine (C-X-C motif) receptor 4. The encoded protein plays a role in many diverse cellular functions, including embryogenesis, immune surveillance, inflammation response, tissue homeostasis, and tumor growth and metastasis. Alternativ…	20315	GO:0009897, GO:0009897, GO:0005886, GO:0005737, GO:0005634, GO:0005615, GO:0005576,	external side of plasma membrane, external side of plasma membrane, plasma membrane, cytoplasm, nucleus, extracellular space, extracellular region,	GO:0045236, GO:0045236, GO:0042379, GO:0008083, GO:0008009, GO:0008009, GO:0008009, GO:0005178, GO:0005125,	CXCR chemokine receptor binding, CXCR chemokine receptor binding, chemokine receptor binding, growth factor activity, chemokine activity, chemokine activity, chemokine activity, integrin binding, cytokine activity,	GO:2000669, GO:2000406, GO:1990869, GO:1903237, GO:1902230, GO:1901741, GO:0098609, GO:0090280, GO:0090026, GO:0071542, GO:0070374, GO:0070098, GO:0070098, GO:0061844, GO:0060326, GO:0060326, GO:0051924, GO:0051897, GO:0050966, GO:0050965, GO:0050930, GO:0050930, GO:0050921, GO:0048842, GO:0045785, GO:0045666, GO:0042098, GO:0038146, GO:0033622, GO:0033603, GO:0031640, GO:0031100, GO:0030335, GO:…	negative regulation of dendritic cell apoptotic process, positive regulation of T cell migration, cellular response to chemokine, negative regulation of leukocyte tethering or rolling, negative regulation of intrinsic apoptotic signaling pathway in response to DNA damage, positive regulation of myoblast fusion, cell-cell adhesion, positive regulation of calcium ion import, positive regulation of …
ENSMUSG00000062524	21.2891	3.1139	0.922846	3.37424	0.000740204	0.0330306	chr7	4337724	4345164	+	Ncr1	protein_coding		17086	GO:0016021, GO:0016020, GO:0009986, GO:0005886,	integral component of membrane, membrane, cell surface, plasma membrane,	GO:0005515,	protein binding,	GO:0051607, GO:0009597,	defense response to virus, detection of virus,
ENSMUSG00000062563	7.93381	4.02596	1.24098	3.24418	0.00117789	0.0447162	chr12	24665838	24681813	-	Cys1	protein_coding		12879	GO:0045121, GO:0042995, GO:0036064, GO:0016020, GO:0005930, GO:0005930, GO:0005929, GO:0005886, GO:0005856, GO:0005829, GO:0005737, GO:0005634,	membrane raft, cell projection, ciliary basal body, membrane, axoneme, axoneme, cilium, plasma membrane, cytoskeleton, cytosol, cytoplasm, nucleus,	GO:0005515, GO:0003714, GO:0003682,	protein binding, transcription corepressor activity, chromatin binding,	GO:0048839, GO:0045944, GO:0043433, GO:0001822,	inner ear development, positive regulation of transcription by RNA polymerase II, negative regulation of DNA-binding transcription factor activity, kidney development,
ENSMUSG00000062939	25.2028	2.92016	0.830319	3.51691	0.0004366	0.0239386	chr1	51987148	52107189	+	Stat4	protein_coding	The protein encoded by this gene is a member of the STAT family of transcription factors. In response to cytokines and growth factors, STAT family members are phosphorylated by the receptor associated kinases, and then form homo- or heterodimers that translocate to the cell nucleus where they act as transcription activators. Homozygous knockout mice for this gene exhibit reduced inflammation and …	20849	GO:0042025, GO:0005829, GO:0005737, GO:0005634,	host cell nucleus, cytosol, cytoplasm, nucleus,	GO:0043565, GO:0042802, GO:0005515, GO:0003700, GO:0003677, GO:0001228, GO:0000981, GO:0000978, GO:0000978,	sequence-specific DNA binding, identical protein binding, protein binding, DNA-binding transcription factor activity, DNA binding, DNA-binding transcription activator activity, RNA polymerase II-specific, DNA-binding transcription factor activity, RNA polymerase II-specific, RNA polymerase II cis-regulatory region sequence-specific DNA binding, RNA polymerase II cis-regulatory region sequence-spe…	GO:0071310, GO:0061484, GO:0045944, GO:0045944, GO:0043434, GO:0042127, GO:0019221, GO:0019221, GO:0010628, GO:0008283, GO:0007259, GO:0007165, GO:0006952, GO:0006468, GO:0006357, GO:0006355,	cellular response to organic substance, hematopoietic stem cell homeostasis, positive regulation of transcription by RNA polymerase II, positive regulation of transcription by RNA polymerase II, response to peptide hormone, regulation of cell population proliferation, cytokine-mediated signaling pathway, cytokine-mediated signaling pathway, positive regulation of gene expression, cell population …
ENSMUSG00000063286	314.741	2.01311	0.586235	3.43396	0.000594821	0.0284262	chr7	106504239	106511671	-	Gm8995	transcribed_unprocessed_pseudogene		668139
ENSMUSG00000063651	31.426	4.70992	1.29856	3.62703	0.0002867	0.0184372	chr7	25367620	25369724	-	Cnfn	protein_coding		72383	GO:0005737, GO:0001533, GO:0001533,	cytoplasm, cornified envelope, cornified envelope,	GO:0003674,	molecular_function,	GO:0031424, GO:0008150,	keratinization, biological_process,
ENSMUSG00000064109	45.8209	2.03955	0.470503	4.33483	1.45873e-05	0.00320562	chr7	30417712	30419854	-	Hcst	protein_coding		23900	GO:0016021, GO:0016020, GO:0009986,	integral component of membrane, membrane, cell surface,	GO:0043548, GO:0043548, GO:0005515, GO:0005102, GO:0005102,	phosphatidylinositol 3-kinase binding, phosphatidylinositol 3-kinase binding, protein binding, signaling receptor binding, signaling receptor binding,	GO:0050776, GO:0014068, GO:0014068, GO:0006468,	regulation of immune response, positive regulation of phosphatidylinositol 3-kinase signaling, positive regulation of phosphatidylinositol 3-kinase signaling, protein phosphorylation,
ENSMUSG00000064357	516.901	2.53195	0.653338	3.8754	0.000106449	0.0104615	chrM	7927	8607	+	mt-Atp6	protein_coding		17705	GO:0045259, GO:0005753, GO:0005753, GO:0005739,	proton-transporting ATP synthase complex, mitochondrial proton-transporting ATP synthase complex, mitochondrial proton-transporting ATP synthase complex, mitochondrion,	GO:0046933,	proton-transporting ATP synthase activity, rotational mechanism,	GO:0042776, GO:0015986,	mitochondrial ATP synthesis coupled proton transport, ATP synthesis coupled proton transport,
ENSMUSG00000064358	470.263	2.53125	0.749969	3.37515	0.000737762	0.0330194	chrM	8607	9390	+	mt-Co3	protein_coding		17710	GO:0045277, GO:0016021, GO:0016020, GO:0005743, GO:0005739, GO:0005739,	respiratory chain complex IV, integral component of membrane, membrane, mitochondrial inner membrane, mitochondrion, mitochondrion,	GO:0015453, GO:0009055, GO:0004129,	oxidoreduction-driven active transmembrane transporter activity, electron transfer activity, cytochrome-c oxidase activity,	GO:0022904, GO:0019646, GO:0009060, GO:0008535, GO:0006123,	respiratory electron transport chain, aerobic electron transport chain, aerobic respiration, respiratory chain complex IV assembly, mitochondrial electron transport, cytochrome c to oxygen,
ENSMUSG00000066363	72.8381	3.16632	0.831253	3.80909	0.000139478	0.012125	chr12	104214544	104221129	+	Serpina3f	protein_coding		238393	GO:0005615, GO:0005615,	extracellular space, extracellular space,	GO:0030414, GO:0004867,	peptidase inhibitor activity, serine-type endopeptidase inhibitor activity,	GO:0043434, GO:0034097, GO:0010951, GO:0010466, GO:0009617,	response to peptide hormone, response to cytokine, negative regulation of endopeptidase activity, negative regulation of peptidase activity, response to bacterium,
ENSMUSG00000066705	87.1513	2.35011	0.458707	5.12334	3.00164e-07	0.000286099	chr9	45370185	45396159	+	Fxyd6	protein_coding	This reference sequence was derived from multiple replicate ESTs and validated by similar human genomic sequence. This gene encodes a member of a family of small membrane proteins that share a 35-amino acid signature sequence domain, beginning with the sequence PFXYD and containing 7 invariant and 6 highly conserved amino acids. The approved human gene nomenclature for the family is FXYD-domain c…	59095	GO:0099056, GO:0099056, GO:0099056, GO:0099055, GO:0099055, GO:0099055, GO:0099055, GO:0098978, GO:0098978, GO:0098978, GO:0016021, GO:0016020, GO:0005886,	integral component of presynaptic membrane, integral component of presynaptic membrane, integral component of presynaptic membrane, integral component of postsynaptic membrane, integral component of postsynaptic membrane, integral component of postsynaptic membrane, integral component of postsynaptic membrane, glutamatergic synapse, glutamatergic synapse, glutamatergic synapse, integral component…	GO:0099106, GO:0017080,	ion channel regulator activity, sodium channel regulator activity,	GO:2000649, GO:0043269, GO:0006811,	regulation of sodium ion transmembrane transporter activity, regulation of ion transport, ion transport,
ENSMUSG00000067212	3989.34	1.72431	0.442683	3.89513	9.81474e-05	0.00992181	chr17	36029773	36032855	-	H2-T23	protein_coding		15040	GO:0071556, GO:0042612, GO:0033106, GO:0032398, GO:0031901, GO:0030670, GO:0016021, GO:0016020, GO:0009986, GO:0009897, GO:0005886, GO:0005783, GO:0005769, GO:0005765, GO:0005615, GO:0000139,	integral component of lumenal side of endoplasmic reticulum membrane, MHC class I protein complex, cis-Golgi network membrane, MHC class Ib protein complex, early endosome membrane, phagocytic vesicle membrane, integral component of membrane, membrane, cell surface, external side of plasma membrane, plasma membrane, endoplasmic reticulum, early endosome, lysosomal membrane, extracellular space, G…	GO:0071889, GO:0046979, GO:0046978, GO:0046703, GO:0042803, GO:0042802, GO:0042610, GO:0042608, GO:0042605, GO:0042605, GO:0042288, GO:0030881, GO:0005102, GO:0005102,	14-3-3 protein binding, TAP2 binding, TAP1 binding, natural killer cell lectin-like receptor binding, protein homodimerization activity, identical protein binding, CD8 receptor binding, T cell receptor binding, peptide antigen binding, peptide antigen binding, MHC class I protein binding, beta-2-microglobulin binding, signaling receptor binding, signaling receptor binding,	GO:0048839, GO:0006955, GO:0002489, GO:0002486, GO:0002476, GO:0002474, GO:0002376, GO:0001916, GO:0001916,	inner ear development, immune response, antigen processing and presentation of endogenous peptide antigen via MHC class Ib via ER pathway, TAP-dependent, antigen processing and presentation of endogenous peptide antigen via MHC class I via ER pathway, TAP-independent, antigen processing and presentation of endogenous peptide antigen via MHC class Ib, antigen processing and presentation of peptide…
ENSMUSG00000067591	32.3405	4.47781	1.09411	4.09266	4.26456e-05	0.00589702	chr6	130323289	130337574	-	Klra3	protein_coding		16634	GO:0005886,	plasma membrane,
ENSMUSG00000067610	23.6651	3.84027	1.03599	3.70687	0.000209834	0.0150539	chr6	129697218	129717132	-	Klri1	protein_coding		503550	GO:0016021, GO:0016020, GO:0005887, GO:0005886,	integral component of membrane, membrane, integral component of plasma membrane, plasma membrane,	GO:0030246,	carbohydrate binding,
ENSMUSG00000067818	525.988	2.67495	0.824063	3.24605	0.0011702	0.0446148	chr2	156775420	156781658	+	Myl9	protein_coding		98932	GO:0030018, GO:0016460, GO:0016459, GO:0005856, GO:0005737, GO:0001725,	Z disc, myosin II complex, myosin complex, cytoskeleton, cytoplasm, stress fiber,	GO:0046872, GO:0032036, GO:0005509,	metal ion binding, myosin heavy chain binding, calcium ion binding,
ENSMUSG00000068227	195.572	2.57411	0.727876	3.53647	0.000405516	0.023274	chr15	78480553	78495066	-	Il2rb	protein_coding	The interleukin 2 receptor is composed of alpha and beta subunits. The beta subunit encoded by this gene is very homologous to the human beta subunit and also shows structural similarity to other cytokine receptors. [provided by RefSeq, Jul 2008].	16185	GO:0016021, GO:0016020, GO:0009986, GO:0009986, GO:0009897, GO:0005886, GO:0005886,	integral component of membrane, membrane, cell surface, cell surface, external side of plasma membrane, plasma membrane, plasma membrane,	GO:0042010, GO:0019976, GO:0019976, GO:0004911, GO:0004896,	interleukin-15 receptor activity, interleukin-2 binding, interleukin-2 binding, interleukin-2 receptor activity, cytokine receptor activity,	GO:0050766, GO:0043066, GO:0038110, GO:0035723, GO:0030101, GO:0019221,	positive regulation of phagocytosis, negative regulation of apoptotic process, interleukin-2-mediated signaling pathway, interleukin-15-mediated signaling pathway, natural killer cell activation, cytokine-mediated signaling pathway,
ENSMUSG00000068245	218.977	2.01648	0.553997	3.63989	0.000272759	0.0176972	chr14	59347407	59365470	-	Phf11d	protein_coding		219132	GO:0031965, GO:0005654, GO:0005634,	nuclear membrane, nucleoplasm, nucleus,	GO:0046872, GO:0003674,	metal ion binding, molecular_function,	GO:0008150,	biological_process,
ENSMUSG00000068246	391.324	3.04058	0.898492	3.38409	0.000714137	0.0325237	chr15	77729121	77736381	+	Apol9b	protein_coding		71898	GO:0005575,	cellular_component,	GO:0008289,	lipid binding,	GO:0008150,	biological_process,
ENSMUSG00000068699	116.282	1.29075	0.348174	3.7072	0.000209567	0.0150539	chr6	29433256	29461883	+	Flnc	protein_coding		68794	GO:0042383, GO:0016528, GO:0016020, GO:0015629, GO:0005886, GO:0005856, GO:0005829, GO:0005737,	sarcolemma, sarcoplasm, membrane, actin cytoskeleton, plasma membrane, cytoskeleton, cytosol, cytoplasm,	GO:0042802, GO:0030506, GO:0008092, GO:0003779,	identical protein binding, ankyrin binding, cytoskeletal protein binding, actin binding,	GO:0055001, GO:0030029,	muscle cell development, actin filament-based process,
ENSMUSG00000069515	23.4267	4.19389	0.86042	4.87424	1.09229e-06	0.00069407	chr10	117287796	117292868	-	Lyz1	protein_coding		17110	GO:0048237, GO:0030141, GO:0030140, GO:0005902, GO:0005795, GO:0005788, GO:0005737, GO:0005615, GO:0005576, GO:0000137,	rough endoplasmic reticulum lumen, secretory granule, trans-Golgi network transport vesicle, microvillus, Golgi stack, endoplasmic reticulum lumen, cytoplasm, extracellular space, extracellular region, Golgi cis cisterna,	GO:0042802, GO:0016798, GO:0016787, GO:0003824, GO:0003796, GO:0003796,	identical protein binding, hydrolase activity, acting on glycosyl bonds, hydrolase activity, catalytic activity, lysozyme activity, lysozyme activity,	GO:0050830, GO:0050830, GO:0050830, GO:0050829, GO:0050829, GO:0042742, GO:0031640, GO:0019835, GO:0008152,	defense response to Gram-positive bacterium, defense response to Gram-positive bacterium, defense response to Gram-positive bacterium, defense response to Gram-negative bacterium, defense response to Gram-negative bacterium, defense response to bacterium, killing of cells of other organism, cytolysis, metabolic process,
ENSMUSG00000069792	386.637	1.52456	0.45537	3.34795	0.000814115	0.0350437	chr11	83703991	83706268	+	Wfdc17	protein_coding		100034251	GO:0005615,	extracellular space,	GO:0004867, GO:0004867,	serine-type endopeptidase inhibitor activity, serine-type endopeptidase inhibitor activity,	GO:0045087, GO:0019731,	innate immune response, antibacterial humoral response,
ENSMUSG00000070427	405.126	2.77827	0.830102	3.3469	0.000817213	0.0350664	chr7	102014885	102018690	-	Il18bp	protein_coding		16068	GO:0005615, GO:0005615, GO:0005576,	extracellular space, extracellular space, extracellular region,	GO:0042007, GO:0042007,	interleukin-18 binding, interleukin-18 binding,	GO:0042088, GO:0042088,	T-helper 1 type immune response, T-helper 1 type immune response,
ENSMUSG00000070803	15.5395	2.88171	0.812074	3.54858	0.00038732	0.0224226	chr4	120666572	120667820	+	Cited4	protein_coding		56222	GO:0005737, GO:0005634, GO:0005634,	cytoplasm, nucleus, nucleus,	GO:0003713, GO:0003713, GO:0003713,	transcription coactivator activity, transcription coactivator activity, transcription coactivator activity,	GO:0045893, GO:0043627, GO:0006355,	positive regulation of transcription, DNA-templated, response to estrogen, regulation of transcription, DNA-templated,
ENSMUSG00000072109	89.0884	1.53809	0.481694	3.19308	0.00140763	0.0495491	chr1	85105946	85114035	+	A530040E14Rik	antisense		621875	GO:0005575,	cellular_component,	GO:0003674,	molecular_function,	GO:0008150,	biological_process,
ENSMUSG00000072964	32.7291	2.6211	0.511026	5.12908	2.91157e-07	0.000286099	chrX	135797594	135891081	+	Bhlhb9	protein_coding		70237	GO:0005829, GO:0005737, GO:0005654, GO:0005634,	cytosol, cytoplasm, nucleoplasm, nucleus,	GO:0042803,	protein homodimerization activity,	GO:0061003, GO:0051965, GO:0050769, GO:0043524, GO:0007611,	positive regulation of dendritic spine morphogenesis, positive regulation of synapse assembly, positive regulation of neurogenesis, negative regulation of neuron apoptotic process, learning or memory,
ENSMUSG00000073096	369.149	1.03576	0.30117	3.43913	0.000583594	0.0283083	chr6	48554796	48570722	+	Lrrc61	protein_coding		243371	GO:0005829, GO:0005737,	cytosol, cytoplasm,
ENSMUSG00000073421	4434.19	2.91399	0.797429	3.65423	0.000257956	0.0169564	chr17	34263209	34269418	+	H2-Ab1	protein_coding		14961	GO:0042613, GO:0042613, GO:0016021, GO:0016020, GO:0009986, GO:0009897, GO:0005886, GO:0005794, GO:0005771, GO:0005769, GO:0005622,	MHC class II protein complex, MHC class II protein complex, integral component of membrane, membrane, cell surface, external side of plasma membrane, plasma membrane, Golgi apparatus, multivesicular body, early endosome, intracellular anatomical structure,	GO:1990405, GO:0044877, GO:0042605, GO:0031625, GO:0023026, GO:0015643, GO:0008134, GO:0005515,	protein antigen binding, protein-containing complex binding, peptide antigen binding, ubiquitin protein ligase binding, MHC class II protein complex binding, toxic substance binding, transcription factor binding, protein binding,	GO:0071346, GO:0050870, GO:0048002, GO:0046635, GO:0046635, GO:0046635, GO:0042130, GO:0019886, GO:0019886, GO:0019882, GO:0006955, GO:0002827, GO:0002579, GO:0002504, GO:0002503, GO:0002381, GO:0002376, GO:0002344, GO:0002250,	cellular response to interferon-gamma, positive regulation of T cell activation, antigen processing and presentation of peptide antigen, positive regulation of alpha-beta T cell activation, positive regulation of alpha-beta T cell activation, positive regulation of alpha-beta T cell activation, negative regulation of T cell proliferation, antigen processing and presentation of exogenous peptide a…
ENSMUSG00000073555	286.088	2.92986	0.841176	3.48305	0.000495741	0.0259928	chr18	60212080	60247820	+	Gm4951	protein_coding		240327	GO:0005789,	endoplasmic reticulum membrane,	GO:0003924,	GTPase activity,	GO:0035458, GO:0035458, GO:0006952,	cellular response to interferon-beta, cellular response to interferon-beta, defense response,
ENSMUSG00000073987	225.641	1.68449	0.511108	3.29576	0.000981563	0.039869	chr4	20042052	20066750	+	Ggh	protein_coding		14590	GO:0005829, GO:0005773, GO:0005764, GO:0005615, GO:0005615, GO:0005576,	cytosol, vacuole, lysosome, extracellular space, extracellular space, extracellular region,	GO:0034722, GO:0034722, GO:0016787, GO:0008242, GO:0008233,	gamma-glutamyl-peptidase activity, gamma-glutamyl-peptidase activity, hydrolase activity, omega peptidase activity, peptidase activity,	GO:0070500, GO:0046900, GO:0045471, GO:0042493, GO:0032868, GO:0010043,	poly-gamma-glutamate metabolic process, tetrahydrofolylpolyglutamate metabolic process, response to ethanol, response to drug, response to insulin, response to zinc ion,
ENSMUSG00000074004	37.8768	3.52003	0.958544	3.67227	0.000240402	0.0164088	chr7	98192417	98199481	-	B3gnt6	protein_coding		272411	GO:0016021, GO:0016020, GO:0005794, GO:0000139,	integral component of membrane, membrane, Golgi apparatus, Golgi membrane,	GO:0106328, GO:0106327, GO:0047224, GO:0016758, GO:0016757, GO:0016740, GO:0008378, GO:0008194,	acetylgalactosaminyl-O-glycosyl-seryl-glycoprotein beta-1,3-N-acetylglucosaminyltransferase activity, acetylgalactosaminyl-O-glycosyl-threonyl-glycoprotein beta-1,3-N-acetylglucosaminyltransferase activity, acetylgalactosaminyl-O-glycosyl-glycoprotein beta-1,3-N-acetylglucosaminyltransferase activity, hexosyltransferase activity, glycosyltransferase activity, transferase activity, galactosyltrans…	GO:0030311, GO:0006486,	poly-N-acetyllactosamine biosynthetic process, protein glycosylation,
ENSMUSG00000074896	268.277	2.62259	0.794204	3.30216	0.000959421	0.039336	chr19	34583531	34588731	+	Ifit3	protein_coding		15959	GO:0005829, GO:0005829, GO:0005739, GO:0005737,	cytosol, cytosol, mitochondrion, cytoplasm,	GO:0042802, GO:0005515, GO:0003723,	identical protein binding, protein binding, RNA binding,	GO:0051607, GO:0045087, GO:0043066, GO:0035634, GO:0035458, GO:0035457, GO:0009617, GO:0009615, GO:0008285, GO:0002376,	defense response to virus, innate immune response, negative regulation of apoptotic process, response to stilbenoid, cellular response to interferon-beta, cellular response to interferon-alpha, response to bacterium, response to virus, negative regulation of cell population proliferation, immune system process,
ENSMUSG00000075010	1234.34	2.41347	0.60029	4.02051	5.80722e-05	0.00704468	chr19	11047617	11050566	-	AW112010	lincRNA		107350	GO:0005575,	cellular_component,	GO:0003674,	molecular_function,	GO:0008150,	biological_process,
ENSMUSG00000075602	7002.83	1.93814	0.550078	3.52338	0.000426077	0.0237559	chr15	74994877	74998031	-	Ly6a	protein_coding		110454	GO:0031225, GO:0016020, GO:0009897, GO:0005886, GO:0005622,	anchored component of membrane, membrane, external side of plasma membrane, plasma membrane, intracellular anatomical structure,	GO:0033130, GO:0030550, GO:0005515,	acetylcholine receptor binding, acetylcholine receptor inhibitor activity, protein binding,	GO:0095500, GO:0009617,	acetylcholine receptor signaling pathway, response to bacterium,
ENSMUSG00000076441	113.867	2.06811	0.549199	3.76568	0.000166097	0.0135114	chr2	31470207	31520672	+	Ass1	protein_coding		11898	GO:0070852, GO:0043209, GO:0043204, GO:0043025, GO:0043005, GO:0005829, GO:0005783, GO:0005764, GO:0005741, GO:0005739, GO:0005737, GO:0005737, GO:0005634,	cell body fiber, myelin sheath, perikaryon, neuronal cell body, neuron projection, cytosol, endoplasmic reticulum, lysosome, mitochondrial outer membrane, mitochondrion, cytoplasm, cytoplasm, nucleus,	GO:0042802, GO:0016874, GO:0016597, GO:0015643, GO:0005524, GO:0005515, GO:0004055, GO:0004055, GO:0000166,	identical protein binding, ligase activity, amino acid binding, toxic substance binding, ATP binding, protein binding, argininosuccinate synthase activity, argininosuccinate synthase activity, nucleotide binding,	GO:1903038, GO:0071499, GO:0051384, GO:0045429, GO:0010046, GO:0010043, GO:0008652, GO:0007623, GO:0007623, GO:0006531, GO:0006526, GO:0006526, GO:0000053, GO:0000053, GO:0000052, GO:0000050, GO:0000050,	negative regulation of leukocyte cell-cell adhesion, cellular response to laminar fluid shear stress, response to glucocorticoid, positive regulation of nitric oxide biosynthetic process, response to mycotoxin, response to zinc ion, cellular amino acid biosynthetic process, circadian rhythm, circadian rhythm, aspartate metabolic process, arginine biosynthetic process, arginine biosynthetic proces…
ENSMUSG00000076490	61.3195	3.12737	0.829309	3.77105	0.000162561	0.0133174	chr6	41538218	41539881	+	Trbc1	TR_C_gene
ENSMUSG00000076550	14.2614	6.33987	1.78017	3.56139	0.000368893	0.0218247	chr6	69377944	69378472	-	Igkv4-63	IG_V_gene
ENSMUSG00000076562	27.2273	4.69799	1.28305	3.66158	0.00025066	0.016724	chr6	69700767	69701287	-	Igkv4-50	IG_V_gene
ENSMUSG00000076612	77.0222	5.90052	1.16624	5.05944	4.20486e-07	0.000350685	chr12	113285325	113288932	-	Ighg2c	IG_C_gene
ENSMUSG00000076613	450.181	5.24248	1.5392	3.40598	0.000659263	0.0307058	chr12	113302965	113307933	-	Ighg2b	IG_C_gene
ENSMUSG00000076615	152.914	5.62572	1.24665	4.51265	6.40211e-06	0.00187758	chr12	113359575	113361232	-	Ighg3	IG_C_gene
ENSMUSG00000076617	449.459	3.05165	0.528614	5.77292	7.79077e-09	2.97029e-05	chr12	113418558	113422730	-	Ighm	IG_C_gene
ENSMUSG00000076749	12.8902	3.80807	1.03372	3.68386	0.00022973	0.0159166	chr13	19214103	19217024	+	Tcrg-C1	TR_C_gene
ENSMUSG00000076928	52.6003	3.37642	0.796756	4.23771	2.25814e-05	0.00399107	chr14	54220521	54224206	+	Trac	TR_C_gene
ENSMUSG00000076939	15.5963	5.05688	1.22152	4.13981	3.47597e-05	0.00509706	chr16	19241207	19241690	-	Iglv3	IG_V_gene
ENSMUSG00000078606	89.2378	2.55869	0.781186	3.27539	0.00105517	0.0415525	chr7	105895139	105953967	-	Gm4070	protein_coding		100042856	GO:0005575,	cellular_component,	GO:0003674,	molecular_function,	GO:0008150,	biological_process,
ENSMUSG00000078612	35.657	2.16922	0.576391	3.76344	0.00016759	0.0135125	chr4	104913456	105016863	+	1700024P16Rik	protein_coding		242594	GO:0045121, GO:0016020, GO:0005886, GO:0001772,	membrane raft, membrane, plasma membrane, immunological synapse,	GO:0003674,	molecular_function,	GO:0072659, GO:0050852, GO:0050852, GO:0033627, GO:0007229,	protein localization to plasma membrane, T cell receptor signaling pathway, T cell receptor signaling pathway, cell adhesion mediated by integrin, integrin-mediated signaling pathway,
ENSMUSG00000078851	37.1738	1.81571	0.498894	3.63947	0.000273204	0.0176972	chr11	58954685	58956830	+	Hist3h2a	protein_coding	Histones are basic nuclear proteins that are responsible for the nucleosome structure of the chromosomal fiber in eukaryotes. Nucleosomes consist of approximately 146 bp of DNA wrapped around a histone octamer composed of pairs of each of the four core histones (H2A, H2B, H3, and H4). The chromatin fiber is further compacted through the interaction of a linker histone, H1, with the DNA between th…	319162	GO:0005694, GO:0005634, GO:0000786,	chromosome, nucleus, nucleosome,	GO:0046982, GO:0003677, GO:0003677,	protein heterodimerization activity, DNA binding, DNA binding,	GO:0070914, GO:0006342, GO:0006337,	UV-damage excision repair, chromatin silencing, nucleosome disassembly,
ENSMUSG00000078853	1744.04	3.39898	0.843347	4.03034	5.56955e-05	0.00685627	chr11	58199556	58207591	+	Igtp	protein_coding		16145	GO:0005829, GO:0005829, GO:0005794, GO:0005789, GO:0005739, GO:0000139,	cytosol, cytosol, Golgi apparatus, endoplasmic reticulum membrane, mitochondrion, Golgi membrane,	GO:0051434, GO:0050700, GO:0043539, GO:0019901, GO:0003924, GO:0003924,	BH3 domain binding, CARD domain binding, protein serine/threonine kinase activator activity, protein kinase binding, GTPase activity, GTPase activity,	GO:1901098, GO:0098586, GO:0071902, GO:0071222, GO:0070431, GO:0061762, GO:0061739, GO:0061635, GO:0060335, GO:0050829, GO:0050821, GO:0045087, GO:0043254, GO:0042742, GO:0035458, GO:0035458, GO:0033138, GO:0031648, GO:0010800, GO:0010508, GO:0006952, GO:0001934, GO:0000045,	positive regulation of autophagosome maturation, cellular response to virus, positive regulation of protein serine/threonine kinase activity, cellular response to lipopolysaccharide, nucleotide-binding oligomerization domain containing 2 signaling pathway, CAMKK-AMPK signaling cascade, protein lipidation involved in autophagosome assembly, regulation of protein complex stability, positive regulat…
ENSMUSG00000078920	1069.94	3.18233	0.728313	4.36946	1.24555e-05	0.00295304	chr11	49076587	49096974	+	Ifi47	protein_coding		15953	GO:0005789, GO:0005783,	endoplasmic reticulum membrane, endoplasmic reticulum,	GO:0003924,	GTPase activity,	GO:0035458, GO:0006952, GO:0006952,	cellular response to interferon-beta, defense response, defense response,
ENSMUSG00000078921	765.934	3.92647	0.962196	4.08073	4.48939e-05	0.00614424	chr11	49057194	49064206	-	Tgtp2	protein_coding		100039796	GO:0005789,	endoplasmic reticulum membrane,	GO:0003924,	GTPase activity,	GO:0035458, GO:0006952,	cellular response to interferon-beta, defense response,
ENSMUSG00000079017	601.758	2.4346	0.689224	3.53238	0.000411834	0.0234351	chr12	103442167	103443680	-	Ifi27l2a	protein_coding		76933	GO:0031966, GO:0016021, GO:0016020, GO:0005739, GO:0005634,	mitochondrial membrane, integral component of membrane, membrane, mitochondrion, nucleus,	GO:0003674,	molecular_function,	GO:0097190, GO:0009615, GO:0007568, GO:0006915,	apoptotic signaling pathway, response to virus, aging, apoptotic process,
ENSMUSG00000079022	29.6494	5.06945	1.56462	3.24005	0.0011951	0.0452408	chr15	71795795	72034227	-	Col22a1	protein_coding		69700	GO:0062023, GO:0031012, GO:0005615,	collagen-containing extracellular matrix, extracellular matrix, extracellular space,	GO:0030020, GO:0005201,	extracellular matrix structural constituent conferring tensile strength, extracellular matrix structural constituent,	GO:0030198, GO:0001886, GO:0001525,	extracellular matrix organization, endothelial cell morphogenesis, angiogenesis,
ENSMUSG00000079057	207.87	1.17471	0.269818	4.3537	1.33858e-05	0.00305334	chr8	45304944	45333216	-	Cyp4v3	protein_coding		102294	GO:0016021, GO:0016020, GO:0005789, GO:0005783,	integral component of membrane, membrane, endoplasmic reticulum membrane, endoplasmic reticulum,	GO:0102033, GO:0046872, GO:0020037, GO:0016705, GO:0016491, GO:0005506, GO:0004497,	long-chain fatty acid omega-hydroxylase activity, metal ion binding, heme binding, oxidoreductase activity, acting on paired donors, with incorporation or reduction of molecular oxygen, oxidoreductase activity, iron ion binding, monooxygenase activity,	GO:0010430, GO:0010430, GO:0006629,	fatty acid omega-oxidation, fatty acid omega-oxidation, lipid metabolic process,
ENSMUSG00000079197	2086.13	1.53906	0.44245	3.47848	0.00050426	0.0262333	chr14	55587441	55591113	-	Psme2	protein_coding		19188	GO:0005737, GO:0005654,	cytoplasm, nucleoplasm,	GO:0061133, GO:0042802, GO:0005515,	endopeptidase activator activity, identical protein binding, protein binding,	GO:2000045, GO:0061136, GO:0019884, GO:0010950,	regulation of G1/S transition of mitotic cell cycle, regulation of proteasomal protein catabolic process, antigen processing and presentation of exogenous antigen, positive regulation of endopeptidase activity,
ENSMUSG00000079363	3522.46	4.02486	0.929533	4.32998	1.49121e-05	0.00320562	chr5	105115767	105139586	-	Gbp4	protein_coding		17472	GO:0031410,	cytoplasmic vesicle,	GO:0005525, GO:0005515, GO:0003924,	GTP binding, protein binding, GTPase activity,	GO:0071346, GO:0071346, GO:0050830, GO:0050688, GO:0042832, GO:0042308, GO:0032687, GO:0031397, GO:0001933, GO:0000122,	cellular response to interferon-gamma, cellular response to interferon-gamma, defense response to Gram-positive bacterium, regulation of defense response to virus, defense response to protozoan, negative regulation of protein import into nucleus, negative regulation of interferon-alpha production, negative regulation of protein ubiquitination, negative regulation of protein phosphorylation, negat…
ENSMUSG00000079547	216.26	2.39155	0.722227	3.31135	0.000928467	0.0384169	chr17	34153072	34160230	+	H2-DMb1	protein_coding		14999	GO:0043231, GO:0042613, GO:0042613, GO:0031902, GO:0031902, GO:0016021, GO:0016020, GO:0005768, GO:0005765, GO:0005765, GO:0005764,	intracellular membrane-bounded organelle, MHC class II protein complex, MHC class II protein complex, late endosome membrane, late endosome membrane, integral component of membrane, membrane, endosome, lysosomal membrane, lysosomal membrane, lysosome,	GO:0023026, GO:0023026,	MHC class II protein complex binding, MHC class II protein complex binding,	GO:2001190, GO:0051085, GO:0050870, GO:0042102, GO:0019886, GO:0019886, GO:0019886, GO:0019882, GO:0006955, GO:0002504, GO:0002503, GO:0002503, GO:0002399, GO:0002381, GO:0002376, GO:0002250,	positive regulation of T cell activation via T cell receptor contact with antigen bound to MHC molecule on antigen presenting cell, chaperone cofactor-dependent protein refolding, positive regulation of T cell activation, positive regulation of T cell proliferation, antigen processing and presentation of exogenous peptide antigen via MHC class II, antigen processing and presentation of exogenous …
ENSMUSG00000079563	13.3826	3.53621	1.09324	3.23461	0.00121811	0.0459311	chr17	32413100	32424167	-	Pglyrp2	protein_coding		57757	GO:0016020, GO:0005576,	membrane, extracellular region,	GO:0046872, GO:0042834, GO:0042834, GO:0016787, GO:0016019, GO:0016019, GO:0008745, GO:0008270,	metal ion binding, peptidoglycan binding, peptidoglycan binding, hydrolase activity, peptidoglycan immune receptor activity, peptidoglycan immune receptor activity, N-acetylmuramoyl-L-alanine amidase activity, zinc ion binding,	GO:0051701, GO:0050830, GO:0050830, GO:0050727, GO:0032827, GO:0032689, GO:0016045, GO:0016045, GO:0009253, GO:0002376,	biological process involved in interaction with host, defense response to Gram-positive bacterium, defense response to Gram-positive bacterium, regulation of inflammatory response, negative regulation of natural killer cell differentiation involved in immune response, negative regulation of interferon-gamma production, detection of bacterium, detection of bacterium, peptidoglycan catabolic proces…
ENSMUSG00000081169	20.7657	3.91152	1.17148	3.33895	0.000840971	0.0355687	chr4	86627075	86631251	-	Gm12551	unprocessed_pseudogene
ENSMUSG00000082292	313.944	3.77776	0.955199	3.95494	7.65529e-05	0.0082959	chr11	58187739	58189012	+	Gm12250	processed_pseudogene
ENSMUSG00000084939	9.24307	6.6835	1.65796	4.03116	5.55011e-05	0.00685627	chr4	95464724	95487394	-	Gm830	processed_transcript
ENSMUSG00000085180	16.6912	3.2358	0.774968	4.17539	2.97471e-05	0.00461564	chr4	3242055	3258092	+	AI838599	lincRNA
ENSMUSG00000086347	276.88	1.3839	0.387975	3.56698	0.000361124	0.0215127	chr11	101456576	101457390	-	Gm11626	antisense
ENSMUSG00000087107	124.331	1.59885	0.462338	3.45818	0.000543832	0.0272304	chr11	83223576	83226604	+	AI662270	processed_transcript		100043636	GO:0005575,	cellular_component,	GO:0003674,	molecular_function,	GO:0008150,	biological_process,
ENSMUSG00000087612	86.3241	2.06075	0.42838	4.81055	1.50512e-06	0.000836846	chr2	25705850	25709716	-	A230005M16Rik	antisense
ENSMUSG00000089961	309.222	2.10864	0.646534	3.26145	0.00110842	0.042958	chr6	124530911	124542310	+	Gm16567	antisense
ENSMUSG00000090019	105.027	1.51892	0.437873	3.46886	0.000522681	0.0268773	chr6	48739054	48743795	+	Gimap1	protein_coding	This gene encodes a protein belonging to the GTP-binding superfamily and to the immuno-associated nucleotide (IAN) subfamily of nucleotide-binding proteins. In humans, the IAN subfamily genes are located in a cluster at 7q36.1. Sequence analysis identified two alternatively spliced variants that encode the same protein. [provided by RefSeq, Jul 2008].	16205	GO:0016021, GO:0016020, GO:0005794, GO:0005783, GO:0005783, GO:0005783,	integral component of membrane, membrane, Golgi apparatus, endoplasmic reticulum, endoplasmic reticulum, endoplasmic reticulum,	GO:0005525, GO:0000166,	GTP binding, nucleotide binding,	GO:0030217, GO:0030183,	T cell differentiation, B cell differentiation,
ENSMUSG00000091649	154.14	2.66666	0.757005	3.52264	0.000427265	0.0237559	chr14	59320964	59341351	-	Phf11b	protein_coding		236451	GO:0031965, GO:0005654, GO:0005634,	nuclear membrane, nucleoplasm, nucleus,	GO:0003674,	molecular_function,	GO:0008150,	biological_process,
ENSMUSG00000092486	86.7518	1.088	0.332008	3.27702	0.00104907	0.0415378	chr5	114821935	114823468	-	2610524H06Rik	protein_coding
ENSMUSG00000092609	25.9282	1.75452	0.523644	3.3506	0.000806357	0.0347865	chr17	34969912	34972136	+	Gm20481	protein_coding
ENSMUSG00000093867	60.3483	4.36182	1.23785	3.5237	0.000425565	0.0237559	chr15	63880707	63890512	+	Gsdmcl2	transcribed_unprocessed_pseudogene		665769
ENSMUSG00000094694	51.5791	4.76803	1.41395	3.37214	0.00074586	0.0330656	chr12	114583569	114584002	-	Ighv1-9	IG_V_gene
ENSMUSG00000094796	16.3407	4.55887	1.13041	4.03295	5.50813e-05	0.00685627	chr13	120308146	120308649	+	BC147527	protein_coding		625360
ENSMUSG00000095127	7.58522	6.40538	1.57342	4.07099	4.68132e-05	0.00628919	chr12	115952538	115953005	-	Ighv1-82	IG_V_gene
ENSMUSG00000095583	5.0442	5.81038	1.75079	3.31871	0.000904336	0.0376162	chr12	113994469	113994898	-	Ighv14-2	IG_V_gene
ENSMUSG00000095687	932.654	1.49733	0.466665	3.20858	0.0013339	0.0479293	chr17	8128610	8148097	-	Rnaset2a	protein_coding		100037283	GO:0005788, GO:0005764, GO:0005615, GO:0005576,	endoplasmic reticulum lumen, lysosome, extracellular space, extracellular region,	GO:0004540, GO:0004521,	ribonuclease activity, endoribonuclease activity,	GO:0006401, GO:0006401,	RNA catabolic process, RNA catabolic process,
ENSMUSG00000096594	36.8719	4.93956	1.09703	4.50266	6.71091e-06	0.00193514	chr6	70340876	70341453	-	Igkv8-19	IG_V_gene
ENSMUSG00000096638	38.2513	4.41882	1.17586	3.75794	0.00017132	0.0136077	chr12	113879096	113879541	-	Ighv2-9	IG_V_gene
ENSMUSG00000096727	2147.67	2.29228	0.653214	3.50923	0.000449403	0.0244647	chr17	34181988	34187764	-	Psmb9	protein_coding		16912	GO:1990111, GO:0019774, GO:0005839, GO:0005839, GO:0005829, GO:0005829, GO:0005737, GO:0005654, GO:0005634, GO:0000502,	spermatoproteasome complex, proteasome core complex, beta-subunit complex, proteasome core complex, proteasome core complex, cytosol, cytosol, cytoplasm, nucleoplasm, nucleus, proteasome complex,	GO:0070628, GO:0016787, GO:0008233, GO:0004298, GO:0004175,	proteasome binding, hydrolase activity, peptidase activity, threonine-type endopeptidase activity, endopeptidase activity,	GO:2000116, GO:0051603, GO:0019882, GO:0019882, GO:0010498, GO:0009617, GO:0006508, GO:0002376, GO:0002376,	regulation of cysteine-type endopeptidase activity, proteolysis involved in cellular protein catabolic process, antigen processing and presentation, antigen processing and presentation, proteasomal protein catabolic process, response to bacterium, proteolysis, immune system process, immune system process,
ENSMUSG00000097451	107.925	2.28981	0.716728	3.19481	0.00139921	0.049329	chr12	109603940	109661716	+	Rian	processed_transcript
ENSMUSG00000097770	28.5219	3.33356	0.993013	3.35702	0.000787876	0.0343576	chr2	5137749	5230864	-	Gm26776	lincRNA
ENSMUSG00000098871	339.58	4.09024	0.869674	4.70319	2.56132e-06	0.00105164	chr3	142623860	142623946	-	Mir6381	miRNA	microRNAs (miRNAs) are short (20-24 nt) non-coding RNAs that are involved in post-transcriptional regulation of gene expression in multicellular organisms by affecting both the stability and translation of mRNAs. miRNAs are transcribed by RNA polymerase II as part of capped and polyadenylated primary transcripts (pri-miRNAs) that can be either protein-coding or non-coding. The primary transcript …	102465200
ENSMUSG00000100127	10.8157	5.10124	1.40774	3.62372	0.000290401	0.0185786	chr15	63914448	63925666	+	Gsdmcl-ps	unitary_pseudogene		74460
ENSMUSG00000101939	680.679	3.42237	1.02269	3.34643	0.000818583	0.0350664	chr1	24612775	24613119	-	Gm28438	unprocessed_pseudogene
ENSMUSG00000104213	59.9672	4.35079	1.20475	3.61136	0.000304597	0.0191547	chr12	113406604	113416324	-	Ighd	IG_C_gene
ENSMUSG00000105096	127.929	4.25015	1.00565	4.22629	2.37573e-05	0.00414401	chr5	105215699	105239533	-	Gbp10	protein_coding		626578	GO:0031410, GO:0031410,	cytoplasmic vesicle, cytoplasmic vesicle,	GO:0005525, GO:0003924,	GTP binding, GTPase activity,	GO:0071346, GO:0071346, GO:0071222, GO:0050830, GO:0050830, GO:0050830, GO:0042832, GO:0042832,	cellular response to interferon-gamma, cellular response to interferon-gamma, cellular response to lipopolysaccharide, defense response to Gram-positive bacterium, defense response to Gram-positive bacterium, defense response to Gram-positive bacterium, defense response to protozoan, defense response to protozoan,
ENSMUSG00000105415	598.941	2.20118	0.657699	3.34679	0.000817528	0.0350664	chr6	136808543	136808683	-	Gm44364	miRNA
ENSMUSG00000105504	382.416	2.97289	0.911733	3.2607	0.00111138	0.0429842	chr3	142493978	142522344	+	Gbp5	protein_coding		229898	GO:0048471, GO:0031410, GO:0031410, GO:0016020, GO:0005794, GO:0005737,	perinuclear region of cytoplasm, cytoplasmic vesicle, cytoplasmic vesicle, membrane, Golgi apparatus, cytoplasm,	GO:0042803, GO:0042802, GO:0016787, GO:0005525, GO:0005515, GO:0003924, GO:0000166,	protein homodimerization activity, identical protein binding, hydrolase activity, GTP binding, protein binding, GTPase activity, nucleotide binding,	GO:1900227, GO:1900017, GO:0071346, GO:0071346, GO:0051289, GO:0045089, GO:0034067, GO:0032741, GO:0032731, GO:0032731, GO:0009617, GO:0006954, GO:0002376,	positive regulation of NLRP3 inflammasome complex assembly, positive regulation of cytokine production involved in inflammatory response, cellular response to interferon-gamma, cellular response to interferon-gamma, protein homotetramerization, positive regulation of innate immune response, protein localization to Golgi apparatus, positive regulation of interleukin-18 production, positive regulat…
ENSMUSG00000105547	61.9447	4.55537	1.21378	3.75304	0.000174702	0.013695	chr16	19065230	19065681	-	Iglc3	IG_C_gene
ENSMUSG00000106567	44.0162	4.63215	1.19374	3.88036	0.000104302	0.010348	chr16	19051367	19106749	+	2010309G21Rik	antisense
ENSMUSG00000108555	142.089	1.07859	0.307625	3.50619	0.000454573	0.0246078	chr7	80344082	80347993	-	Gm18310	TEC
ENSMUSG00000111521	1833.36	2.57736	0.604336	4.26479	2.00091e-05	0.00368278	chr9	45930112	45933738	+	RP23-228B2.5	antisense
ENSMUSG00000000555	5733.25	-1.47736	0.338065	-4.37004	1.24222e-05	0.00295304	chr15	103344286	103366763	-	Itga5	protein_coding	The product of this gene belongs to the integrin alpha chain family. Integrins are heterodimeric integral membrane proteins composed of an alpha chain and a beta chain. This gene encodes the integrin alpha 5 chain, which is proteolytically processed to generate light and heavy chains that join with beta 1 to form a fibronectin receptor. In addition to adhesion, integrins are known to participate …	16402	GO:0045202, GO:0034674, GO:0032587, GO:0031410, GO:0030054, GO:0016021, GO:0016020, GO:0009986, GO:0009986, GO:0009897, GO:0008305, GO:0005925, GO:0005925, GO:0005911, GO:0005886, GO:0005886, GO:0005794, GO:0005783, GO:0005737,	synapse, integrin alpha5-beta1 complex, ruffle membrane, cytoplasmic vesicle, cell junction, integral component of membrane, membrane, cell surface, cell surface, external side of plasma membrane, integrin complex, focal adhesion, focal adhesion, cell-cell junction, plasma membrane, plasma membrane, Golgi apparatus, endoplasmic reticulum, cytoplasm,	GO:0050839, GO:0046872, GO:0005515, GO:0005178, GO:0005178, GO:0005154,	cell adhesion molecule binding, metal ion binding, protein binding, integrin binding, integrin binding, epidermal growth factor receptor binding,	GO:2000811, GO:1903672, GO:0050731, GO:0045765, GO:0035987, GO:0034113, GO:0033631, GO:0033627, GO:0031589, GO:0030335, GO:0023035, GO:0010811, GO:0007613, GO:0007229, GO:0007159, GO:0007157, GO:0007155, GO:0007044,	negative regulation of anoikis, positive regulation of sprouting angiogenesis, positive regulation of peptidyl-tyrosine phosphorylation, regulation of angiogenesis, endodermal cell differentiation, heterotypic cell-cell adhesion, cell-cell adhesion mediated by integrin, cell adhesion mediated by integrin, cell-substrate adhesion, positive regulation of cell migration, CD40 signaling pathway, posi…
ENSMUSG00000000901	453.621	-1.51602	0.408058	-3.71521	0.000203032	0.0148215	chr10	75923222	75932502	-	Mmp11	protein_coding	This gene encodes a member of the matrix metalloproteinase family of endopeptidases that are involved in remodeling extracellular matrix during, for example, embryonic development and tumor progression. The encoded protein undergoes post-translational proteolytic processing by furin endopeptidase to form an active enzyme. Subcutaneous introduction of cells expressing the encoded protein into nude…	17385	GO:0031012, GO:0031012, GO:0005576,	extracellular matrix, extracellular matrix, extracellular region,	GO:0046872, GO:0016787, GO:0008270, GO:0008237, GO:0008233, GO:0004222,	metal ion binding, hydrolase activity, zinc ion binding, metallopeptidase activity, peptidase activity, metalloendopeptidase activity,	GO:0071711, GO:0045599, GO:0030574, GO:0030574, GO:0030199, GO:0030198, GO:0030198, GO:0007275, GO:0006508, GO:0006508,	basement membrane organization, negative regulation of fat cell differentiation, collagen catabolic process, collagen catabolic process, collagen fibril organization, extracellular matrix organization, extracellular matrix organization, multicellular organism development, proteolysis, proteolysis,
ENSMUSG00000001036	1393.9	-1.26679	0.303122	-4.17913	2.92626e-05	0.00461564	chr11	61517249	61579687	-	Epn2	protein_coding		13855	GO:0043231, GO:0030128, GO:0030125, GO:0005886, GO:0005768, GO:0005737,	intracellular membrane-bounded organelle, clathrin coat of endocytic vesicle, clathrin vesicle coat, plasma membrane, endosome, cytoplasm,	GO:0030276, GO:0008289, GO:0005543,	clathrin binding, lipid binding, phospholipid binding,	GO:1903671, GO:0048568, GO:0045747, GO:0030948, GO:0030100, GO:0007219, GO:0006897, GO:0001701,	negative regulation of sprouting angiogenesis, embryonic organ development, positive regulation of Notch signaling pathway, negative regulation of vascular endothelial growth factor receptor signaling pathway, regulation of endocytosis, Notch signaling pathway, endocytosis, in utero embryonic development,
ENSMUSG00000001119	8217.9	-2.01156	0.438686	-4.58543	4.53046e-06	0.00144443	chr10	76708792	76726168	-	Col6a1	protein_coding		12833	GO:0062023, GO:0062023, GO:0042383, GO:0032991, GO:0031012, GO:0005615, GO:0005615, GO:0005581, GO:0005576,	collagen-containing extracellular matrix, collagen-containing extracellular matrix, sarcolemma, protein-containing complex, extracellular matrix, extracellular space, extracellular space, collagen trimer, extracellular region,	GO:0048407, GO:0030020, GO:0005518,	platelet-derived growth factor binding, extracellular matrix structural constituent conferring tensile strength, collagen binding,	GO:0071230, GO:0007155,	cellular response to amino acid stimulus, cell adhesion,
ENSMUSG00000001120	387.825	-1.65104	0.41522	-3.9763	6.99947e-05	0.00777688	chr10	76761857	76961887	-	Pcbp3	protein_coding		59093	GO:0005737, GO:0005634,	cytoplasm, nucleus,	GO:1990829, GO:0003729, GO:0003723, GO:0003690, GO:0003677, GO:0003676, GO:0001227,	C-rich single-stranded DNA binding, mRNA binding, RNA binding, double-stranded DNA binding, DNA binding, nucleic acid binding, DNA-binding transcription repressor activity, RNA polymerase II-specific,	GO:0051252, GO:0010468, GO:0000122,	regulation of RNA metabolic process, regulation of gene expression, negative regulation of transcription by RNA polymerase II,
ENSMUSG00000001435	6987.99	-1.75766	0.449545	-3.90986	9.23488e-05	0.00955273	chr10	77052178	77166548	-	Col18a1	protein_coding		12822	GO:0062023, GO:0031012, GO:0005615, GO:0005615, GO:0005615, GO:0005604, GO:0005581, GO:0005576,	collagen-containing extracellular matrix, extracellular matrix, extracellular space, extracellular space, extracellular space, basement membrane, collagen trimer, extracellular region,	GO:0046872, GO:0042802, GO:0030020, GO:0005515, GO:0005201,	metal ion binding, identical protein binding, extracellular matrix structural constituent conferring tensile strength, protein binding, extracellular matrix structural constituent,	GO:2000353, GO:0030335, GO:0030198, GO:0030198, GO:0008284, GO:0007155, GO:0001886, GO:0001886, GO:0001525, GO:0001525, GO:0001525,	positive regulation of endothelial cell apoptotic process, positive regulation of cell migration, extracellular matrix organization, extracellular matrix organization, positive regulation of cell population proliferation, cell adhesion, endothelial cell morphogenesis, endothelial cell morphogenesis, angiogenesis, angiogenesis, angiogenesis,
ENSMUSG00000001497	455.853	-1.39492	0.31499	-4.42847	9.49052e-06	0.00241374	chr12	56691767	56712822	+	Pax9	protein_coding	This gene is a member of the paired box (PAX) family of transcription factors. Members of this gene family typically contain a paired box domain, an octapeptide, and a paired-type homeodomain. These genes play critical roles during fetal development and cancer growth. Mice lacking this gene exhibit impaired development of organs, musculature and the skeleton, including absent and abnormally devel…	18511	GO:0005667, GO:0005634,	transcription regulator complex, nucleus,	GO:1990837, GO:0005515, GO:0003700, GO:0003677, GO:0001228, GO:0000981, GO:0000978, GO:0000977,	sequence-specific double-stranded DNA binding, protein binding, DNA-binding transcription factor activity, DNA binding, DNA-binding transcription activator activity, RNA polymerase II-specific, DNA-binding transcription factor activity, RNA polymerase II-specific, RNA polymerase II cis-regulatory region sequence-specific DNA binding, RNA polymerase II transcription regulatory region sequence-spec…	GO:0071363, GO:0060325, GO:0048856, GO:0045944, GO:0045944, GO:0045892, GO:0042481, GO:0042476, GO:0009887, GO:0007492, GO:0007275, GO:0006357, GO:0006355,	cellular response to growth factor stimulus, face morphogenesis, anatomical structure development, positive regulation of transcription by RNA polymerase II, positive regulation of transcription by RNA polymerase II, negative regulation of transcription, DNA-templated, regulation of odontogenesis, odontogenesis, animal organ morphogenesis, endoderm development, multicellular organism development,…
ENSMUSG00000001768	2728.17	-1.11247	0.321996	-3.45493	0.000550444	0.0275036	chr2	145784734	145887616	+	Rin2	protein_coding		74030	GO:0005737, GO:0005575,	cytoplasm, cellular_component,	GO:0005096, GO:0003674,	GTPase activator activity, molecular_function,	GO:2001214, GO:1904906, GO:0010595, GO:0007165, GO:0006897,	positive regulation of vasculogenesis, positive regulation of endothelial cell-matrix adhesion via fibronectin, positive regulation of endothelial cell migration, signal transduction, endocytosis,
ENSMUSG00000002808	505.773	-1.51548	0.393664	-3.84968	0.000118274	0.0110367	chr13	19591709	19619830	-	Epdr1	protein_coding		105298	GO:0005764, GO:0005764, GO:0005764, GO:0005576,	lysosome, lysosome, lysosome, extracellular region,	GO:1905573, GO:0042802, GO:0008289, GO:0005543, GO:0005509,	ganglioside GM1 binding, identical protein binding, lipid binding, phospholipid binding, calcium ion binding,	GO:1990764, GO:0007160,	myofibroblast contraction, cell-matrix adhesion,
ENSMUSG00000002900	6628.22	-1.7657	0.408605	-4.32129	1.55116e-05	0.00325964	chr12	31265234	31329644	+	Lamb1	protein_coding		16777	GO:0062023, GO:0062023, GO:0048471, GO:0043259, GO:0043259, GO:0043257, GO:0043256, GO:0043256, GO:0031012, GO:0005634, GO:0005615, GO:0005607, GO:0005606, GO:0005606, GO:0005604, GO:0005604, GO:0005576, GO:0005576,	collagen-containing extracellular matrix, collagen-containing extracellular matrix, perinuclear region of cytoplasm, laminin-10 complex, laminin-10 complex, laminin-8 complex, laminin complex, laminin complex, extracellular matrix, nucleus, extracellular space, laminin-2 complex, laminin-1 complex, laminin-1 complex, basement membrane, basement membrane, extracellular region, extracellular region,	GO:0043208, GO:0019899, GO:0005515, GO:0005201, GO:0005201, GO:0005201, GO:0005178, GO:0005178,	glycosphingolipid binding, enzyme binding, protein binding, extracellular matrix structural constituent, extracellular matrix structural constituent, extracellular matrix structural constituent, integrin binding, integrin binding,	GO:0070831, GO:0042476, GO:0034446, GO:0034446, GO:0031175, GO:0031175, GO:0030335, GO:0021812, GO:0016477, GO:0016477, GO:0009888, GO:0009887, GO:0007611, GO:0007566, GO:0007162, GO:0007155,	basement membrane assembly, odontogenesis, substrate adhesion-dependent cell spreading, substrate adhesion-dependent cell spreading, neuron projection development, neuron projection development, positive regulation of cell migration, neuronal-glial interaction involved in cerebral cortex radial glia guided migration, cell migration, cell migration, tissue development, animal organ morphogenesis, …
ENSMUSG00000003282	59.4604	-2.70014	0.623809	-4.32848	1.50143e-05	0.00320562	chr4	3900996	3938423	-	Plag1	protein_coding		56711	GO:0016607, GO:0005829, GO:0005813, GO:0005654, GO:0005634,	nuclear speck, cytosol, centrosome, nucleoplasm, nucleus,	GO:0046872, GO:0003677, GO:0001228, GO:0000981, GO:0000978, GO:0000978,	metal ion binding, DNA binding, DNA-binding transcription activator activity, RNA polymerase II-specific, DNA-binding transcription factor activity, RNA polymerase II-specific, RNA polymerase II cis-regulatory region sequence-specific DNA binding, RNA polymerase II cis-regulatory region sequence-specific DNA binding,	GO:0060736, GO:0060252, GO:0045944, GO:0035265, GO:0035264, GO:0022612, GO:0010629, GO:0010628, GO:0006355, GO:0006351,	prostate gland growth, positive regulation of glial cell proliferation, positive regulation of transcription by RNA polymerase II, organ growth, multicellular organism growth, gland morphogenesis, negative regulation of gene expression, positive regulation of gene expression, regulation of transcription, DNA-templated, transcription, DNA-templated,
ENSMUSG00000003316	10247.5	-1.59388	0.327524	-4.86645	1.13623e-06	0.000705202	chr8	111154421	111259216	-	Glg1	protein_coding		20340	GO:0043231, GO:0031012, GO:0016021, GO:0016020, GO:0005886, GO:0005856, GO:0005797, GO:0005794, GO:0005794, GO:0005737, GO:0000139, GO:0000139,	intracellular membrane-bounded organelle, extracellular matrix, integral component of membrane, membrane, plasma membrane, cytoskeleton, Golgi medial cisterna, Golgi apparatus, Golgi apparatus, cytoplasm, Golgi membrane, Golgi membrane,	GO:0017134, GO:0017134,	fibroblast growth factor binding, fibroblast growth factor binding,	GO:0060349, GO:0032330, GO:0030512, GO:0010955, GO:0010955,	bone morphogenesis, regulation of chondrocyte differentiation, negative regulation of transforming growth factor beta receptor signaling pathway, negative regulation of protein processing, negative regulation of protein processing,
ENSMUSG00000003665	633.529	-2.11624	0.628101	-3.36927	0.00075367	0.0333565	chr17	17843328	17855188	-	Has1	protein_coding		15116	GO:0016021, GO:0016020, GO:0005887, GO:0005737,	integral component of membrane, membrane, integral component of plasma membrane, cytoplasm,	GO:0050501, GO:0050501, GO:0042802, GO:0016757, GO:0016740,	hyaluronan synthase activity, hyaluronan synthase activity, identical protein binding, glycosyltransferase activity, transferase activity,	GO:0085029, GO:0085029, GO:0045226, GO:0045226, GO:0036120, GO:0030213, GO:0030213, GO:0010764,	extracellular matrix assembly, extracellular matrix assembly, extracellular polysaccharide biosynthetic process, extracellular polysaccharide biosynthetic process, cellular response to platelet-derived growth factor stimulus, hyaluronan biosynthetic process, hyaluronan biosynthetic process, negative regulation of fibroblast migration,
ENSMUSG00000003847	2409.37	-1.10662	0.34225	-3.23338	0.00122337	0.045962	chr8	107293470	107379517	+	Nfat5	protein_coding		54446	GO:0005829, GO:0005737, GO:0005737, GO:0005667, GO:0005654, GO:0005634, GO:0005634,	cytosol, cytoplasm, cytoplasm, transcription regulator complex, nucleoplasm, nucleus, nucleus,	GO:1990837, GO:0008134, GO:0003700, GO:0003677, GO:0001228, GO:0000981, GO:0000978, GO:0000978,	sequence-specific double-stranded DNA binding, transcription factor binding, DNA-binding transcription factor activity, DNA binding, DNA-binding transcription activator activity, RNA polymerase II-specific, DNA-binding transcription factor activity, RNA polymerase II-specific, RNA polymerase II cis-regulatory region sequence-specific DNA binding, RNA polymerase II cis-regulatory region sequence-s…	GO:1904996, GO:1901224, GO:0071345, GO:0070884, GO:0045944, GO:0045944, GO:0033173, GO:0010628, GO:0006366, GO:0006357, GO:0006355, GO:0006351, GO:0001816, GO:0001816,	positive regulation of leukocyte adhesion to vascular endothelial cell, positive regulation of NIK/NF-kappaB signaling, cellular response to cytokine stimulus, regulation of calcineurin-NFAT signaling cascade, positive regulation of transcription by RNA polymerase II, positive regulation of transcription by RNA polymerase II, calcineurin-NFAT signaling cascade, positive regulation of gene express…
ENSMUSG00000004105	4876.73	-1.11974	0.339794	-3.29535	0.000982981	0.039869	chr2	33216069	33247717	+	Angptl2	protein_coding		26360	GO:0062023, GO:0005615, GO:0005615, GO:0005576,	collagen-containing extracellular matrix, extracellular space, extracellular space, extracellular region,	GO:0005102,	signaling receptor binding,	GO:0001525,	angiogenesis,
ENSMUSG00000004151	1847.51	-1.85833	0.364688	-5.09568	3.47494e-07	0.00031979	chr12	38779380	38868215	+	Etv1	protein_coding		14009	GO:0005634,	nucleus,	GO:1990837, GO:0043565, GO:0003700, GO:0003677, GO:0001228, GO:0000981, GO:0000978,	sequence-specific double-stranded DNA binding, sequence-specific DNA binding, DNA-binding transcription factor activity, DNA binding, DNA-binding transcription activator activity, RNA polymerase II-specific, DNA-binding transcription factor activity, RNA polymerase II-specific, RNA polymerase II cis-regulatory region sequence-specific DNA binding,	GO:0048935, GO:0045944, GO:0045893, GO:0030154, GO:0007638, GO:0007517, GO:0007411, GO:0006366, GO:0006357, GO:0006355,	peripheral nervous system neuron development, positive regulation of transcription by RNA polymerase II, positive regulation of transcription, DNA-templated, cell differentiation, mechanosensory behavior, muscle organ development, axon guidance, transcription by RNA polymerase II, regulation of transcription by RNA polymerase II, regulation of transcription, DNA-templated,
ENSMUSG00000004609	704.547	-2.11359	0.490499	-4.30907	1.63939e-05	0.00333986	chr7	43524216	43544428	-	Cd33	protein_coding		12489	GO:0016021, GO:0016020, GO:0009986, GO:0009897, GO:0005886, GO:0005886, GO:0005794, GO:0005777, GO:0005654,	integral component of membrane, membrane, cell surface, external side of plasma membrane, plasma membrane, plasma membrane, Golgi apparatus, peroxisome, nucleoplasm,	GO:0033691, GO:0033691, GO:0030246, GO:0019903,	sialic acid binding, sialic acid binding, carbohydrate binding, protein phosphatase binding,	GO:1903615, GO:0150102, GO:0098609, GO:0051926, GO:0050714, GO:0032720, GO:0032717, GO:0032691, GO:0007155, GO:0002765,	positive regulation of protein tyrosine phosphatase activity, negative regulation of monocyte activation, cell-cell adhesion, negative regulation of calcium ion transport, positive regulation of protein secretion, negative regulation of tumor necrosis factor production, negative regulation of interleukin-8 production, negative regulation of interleukin-1 beta production, cell adhesion, immune res…
ENSMUSG00000005034	4368.89	-1.5829	0.413409	-3.8289	0.000128715	0.0116052	chr3	146729574	146812990	-	Prkacb	protein_coding		18749	GO:0097546, GO:0048471, GO:0016020, GO:0005952, GO:0005952, GO:0005886, GO:0005829, GO:0005829, GO:0005813, GO:0005737, GO:0005634, GO:0005634,	ciliary base, perinuclear region of cytoplasm, membrane, cAMP-dependent protein kinase complex, cAMP-dependent protein kinase complex, plasma membrane, cytosol, cytosol, centrosome, cytoplasm, nucleus, nucleus,	GO:0031625, GO:0016740, GO:0016301, GO:0005524, GO:0005524, GO:0004691, GO:0004691, GO:0004679, GO:0004674, GO:0004672, GO:0000287, GO:0000287, GO:0000166,	ubiquitin protein ligase binding, transferase activity, kinase activity, ATP binding, ATP binding, cAMP-dependent protein kinase activity, cAMP-dependent protein kinase activity, AMP-activated protein kinase activity, protein serine/threonine kinase activity, protein kinase activity, magnesium ion binding, magnesium ion binding, nucleotide binding,	GO:1901621, GO:0070613, GO:0051447, GO:0016310, GO:0010737, GO:0007188, GO:0006468, GO:0006468, GO:0001843,	negative regulation of smoothened signaling pathway involved in dorsal/ventral neural tube patterning, regulation of protein processing, negative regulation of meiotic cell cycle, phosphorylation, protein kinase A signaling, adenylate cyclase-modulating G protein-coupled receptor signaling pathway, protein phosphorylation, protein phosphorylation, neural tube closure,
ENSMUSG00000006403	1072.57	-1.83479	0.498969	-3.67716	0.000235847	0.0162643	chr1	171250421	171260637	+	Adamts4	protein_coding	This gene encodes a member of 'a disintegrin and metalloproteinase with thrombospondin motifs' (ADAMTS) family of multi-domain matrix-associated metalloendopeptidases that have diverse roles in tissue morphogenesis and pathophysiological remodeling, in inflammation and in vascular biology. The encoded preproprotein undergoes proteolytic processing to generate an active zinc-dependent aggrecanase …	240913	GO:0062023, GO:0031012, GO:0016607, GO:0005615, GO:0005576,	collagen-containing extracellular matrix, extracellular matrix, nuclear speck, extracellular space, extracellular region,	GO:0046872, GO:0016787, GO:0008237, GO:0008233, GO:0005515, GO:0004222, GO:0004222, GO:0002020,	metal ion binding, hydrolase activity, metallopeptidase activity, peptidase activity, protein binding, metalloendopeptidase activity, metalloendopeptidase activity, protease binding,	GO:0042742, GO:0030198, GO:0006508,	defense response to bacterium, extracellular matrix organization, proteolysis,
ENSMUSG00000006777	122.438	-3.25415	0.913217	-3.56339	0.0003661	0.0217605	chr11	99477974	99493137	-	Krt23	protein_coding		94179	GO:0005882,	intermediate filament,	GO:0005198,	structural molecule activity,	GO:0008150,	biological_process,
ENSMUSG00000006800	5569.11	-1.59974	0.365498	-4.37687	1.20396e-05	0.00292103	chr2	166073089	166155663	-	Sulf2	protein_coding		72043	GO:0009986, GO:0009986, GO:0005886, GO:0005886, GO:0005794, GO:0005783, GO:0005783, GO:0005615,	cell surface, cell surface, plasma membrane, plasma membrane, Golgi apparatus, endoplasmic reticulum, endoplasmic reticulum, extracellular space,	GO:0046872, GO:0016787, GO:0008484, GO:0008449, GO:0008449, GO:0008449, GO:0005539, GO:0005509, GO:0004065, GO:0003824,	metal ion binding, hydrolase activity, sulfuric ester hydrolase activity, N-acetylglucosamine-6-sulfatase activity, N-acetylglucosamine-6-sulfatase activity, N-acetylglucosamine-6-sulfatase activity, glycosaminoglycan binding, calcium ion binding, arylsulfatase activity, catalytic activity,	GO:2000345, GO:0097421, GO:0090263, GO:0060384, GO:0060348, GO:0051216, GO:0048706, GO:0040037, GO:0040037, GO:0035860, GO:0032836, GO:0032836, GO:0030201, GO:0030201, GO:0030201, GO:0030177, GO:0030177, GO:0014846, GO:0010575, GO:0010575, GO:0009611, GO:0006790, GO:0003094, GO:0002063, GO:0001822,	regulation of hepatocyte proliferation, liver regeneration, positive regulation of canonical Wnt signaling pathway, innervation, bone development, cartilage development, embryonic skeletal system development, negative regulation of fibroblast growth factor receptor signaling pathway, negative regulation of fibroblast growth factor receptor signaling pathway, glial cell-derived neurotrophic factor…
ENSMUSG00000007817	2620.16	-1.21461	0.36323	-3.34392	0.000826046	0.0352165	chr14	25459185	25666743	+	Zmiz1	protein_coding		328365	GO:0005829, GO:0005737, GO:0005654, GO:0005634,	cytosol, cytoplasm, nucleoplasm, nucleus,	GO:0046872, GO:0046332, GO:0030374, GO:0008270, GO:0005515, GO:0003713,	metal ion binding, SMAD binding, nuclear receptor coactivator activity, zinc ion binding, protein binding, transcription coactivator activity,	GO:1903508, GO:0060395, GO:0048844, GO:0048589, GO:0048146, GO:0048096, GO:0045944, GO:0045944, GO:0045747, GO:0045582, GO:0033233, GO:0030521, GO:0021852, GO:0007569, GO:0007296, GO:0007179, GO:0006357, GO:0003007, GO:0001701, GO:0001570,	positive regulation of nucleic acid-templated transcription, SMAD protein signal transduction, artery morphogenesis, developmental growth, positive regulation of fibroblast proliferation, chromatin-mediated maintenance of transcription, positive regulation of transcription by RNA polymerase II, positive regulation of transcription by RNA polymerase II, positive regulation of Notch signaling pathw…
ENSMUSG00000008734	2242.73	-2.0504	0.504369	-4.06527	4.79767e-05	0.00637016	chr7	118972047	118995211	-	Gprc5b	protein_coding		64297	GO:0070062, GO:0070062, GO:0045121, GO:0045121, GO:0043235, GO:0043231, GO:0043231, GO:0016021, GO:0016020, GO:0009986, GO:0005886, GO:0005886, GO:0005829, GO:0005730, GO:0005654,	extracellular exosome, extracellular exosome, membrane raft, membrane raft, receptor complex, intracellular membrane-bounded organelle, intracellular membrane-bounded organelle, integral component of membrane, membrane, cell surface, plasma membrane, plasma membrane, cytosol, nucleolus, nucleoplasm,	GO:0030295, GO:0030295, GO:0019901, GO:0019901, GO:0019901, GO:0004930,	protein kinase activator activity, protein kinase activator activity, protein kinase binding, protein kinase binding, protein kinase binding, G protein-coupled receptor activity,	GO:0090263, GO:0061098, GO:0060907, GO:0050729, GO:0045860, GO:0045666, GO:0043123, GO:0043123, GO:0042593, GO:0010976, GO:0007626, GO:0007186, GO:0007186, GO:0007165, GO:0001934,	positive regulation of canonical Wnt signaling pathway, positive regulation of protein tyrosine kinase activity, positive regulation of macrophage cytokine production, positive regulation of inflammatory response, positive regulation of protein kinase activity, positive regulation of neuron differentiation, positive regulation of I-kappaB kinase/NF-kappaB signaling, positive regulation of I-kappa…
ENSMUSG00000009418	1176.05	-1.65924	0.385868	-4.3	1.70794e-05	0.00337354	chr1	135434580	135607295	-	Nav1	protein_coding		215690	GO:0043194, GO:0043194, GO:0015630, GO:0015630, GO:0005874, GO:0005856, GO:0005737,	axon initial segment, axon initial segment, microtubule cytoskeleton, microtubule cytoskeleton, microtubule, cytoskeleton, cytoplasm,			GO:0030154, GO:0022008, GO:0007399, GO:0007275, GO:0001764, GO:0001764, GO:0001578, GO:0001578,	cell differentiation, neurogenesis, nervous system development, multicellular organism development, neuron migration, neuron migration, microtubule bundle formation, microtubule bundle formation,
ENSMUSG00000011148	637.796	-1.27553	0.383834	-3.32314	0.000890096	0.0371751	chr12	112620045	112641354	+	Adssl1	protein_coding		11565	GO:0016020, GO:0005737, GO:0005737, GO:0005737,	membrane, cytoplasm, cytoplasm, cytoplasm,	GO:0051015, GO:0046872, GO:0042802, GO:0016874, GO:0005525, GO:0005515, GO:0004019, GO:0004019, GO:0004019, GO:0003924, GO:0000166,	actin filament binding, metal ion binding, identical protein binding, ligase activity, GTP binding, protein binding, adenylosuccinate synthase activity, adenylosuccinate synthase activity, adenylosuccinate synthase activity, GTPase activity, nucleotide binding,	GO:0046040, GO:0046040, GO:0044209, GO:0044208, GO:0009168, GO:0006531, GO:0006167, GO:0006164, GO:0006164, GO:0006163,	IMP metabolic process, IMP metabolic process, AMP salvage, 'de novo' AMP biosynthetic process, purine ribonucleoside monophosphate biosynthetic process, aspartate metabolic process, AMP biosynthetic process, purine nucleotide biosynthetic process, purine nucleotide biosynthetic process, purine nucleotide metabolic process,
ENSMUSG00000012017	1345.05	-1.31753	0.376279	-3.50147	0.000462696	0.024796	chr16	17797282	17808287	+	Scarf2	protein_coding		224024	GO:0016021, GO:0016020,	integral component of membrane, membrane,	GO:0005044,	scavenger receptor activity,	GO:0007157, GO:0007155,	heterophilic cell-cell adhesion via plasma membrane cell adhesion molecules, cell adhesion,
ENSMUSG00000013076	1796.89	-1.11844	0.326655	-3.42392	0.000617255	0.0291048	chr9	14541966	14643529	-	Amotl1	protein_coding		75723	GO:0031410, GO:0031410, GO:0030054, GO:0030027, GO:0016324, GO:0008180, GO:0005923, GO:0005923, GO:0005923, GO:0005886,	cytoplasmic vesicle, cytoplasmic vesicle, cell junction, lamellipodium, apical plasma membrane, COP9 signalosome, bicellular tight junction, bicellular tight junction, bicellular tight junction, plasma membrane,	GO:0042802, GO:0005515,	identical protein binding, protein binding,	GO:0043536, GO:0035329, GO:0035329, GO:0030334, GO:0030036, GO:0016055, GO:0003365, GO:0003365, GO:0001525,	positive regulation of blood vessel endothelial cell migration, hippo signaling, hippo signaling, regulation of cell migration, actin cytoskeleton organization, Wnt signaling pathway, establishment of cell polarity involved in ameboidal cell migration, establishment of cell polarity involved in ameboidal cell migration, angiogenesis,
ENSMUSG00000013236	1601.29	-1.34633	0.290844	-4.62903	3.67376e-06	0.00126774	chr17	56412431	56476483	-	Ptprs	protein_coding		19280	GO:0099061, GO:0099056, GO:0099056, GO:0098978, GO:0098978, GO:0098978, GO:0098685, GO:0098685, GO:0098685, GO:0045202, GO:0043005, GO:0042995, GO:0031410, GO:0030285, GO:0030054, GO:0016021, GO:0016020, GO:0005886, GO:0005886, GO:0005829,	integral component of postsynaptic density membrane, integral component of presynaptic membrane, integral component of presynaptic membrane, glutamatergic synapse, glutamatergic synapse, glutamatergic synapse, Schaffer collateral - CA1 synapse, Schaffer collateral - CA1 synapse, Schaffer collateral - CA1 synapse, synapse, neuron projection, cell projection, cytoplasmic vesicle, integral component…	GO:0035374, GO:0016791, GO:0016787, GO:0008201, GO:0005515, GO:0004725, GO:0004725, GO:0004725, GO:0004721,	chondroitin sulfate binding, phosphatase activity, hydrolase activity, heparin binding, protein binding, protein tyrosine phosphatase activity, protein tyrosine phosphatase activity, protein tyrosine phosphatase activity, phosphoprotein phosphatase activity,	GO:1905606, GO:0099560, GO:0099560, GO:0099151, GO:0099151, GO:0099151, GO:0090557, GO:0061000, GO:0050808, GO:0050808, GO:0050804, GO:0048681, GO:0048671, GO:0035335, GO:0035335, GO:0034164, GO:0032688, GO:0032687, GO:0030517, GO:0022038, GO:0021987, GO:0021766, GO:0021549, GO:0021510, GO:0016311, GO:0010977, GO:0007155, GO:0006470, GO:0006470,	regulation of presynapse assembly, synaptic membrane adhesion, synaptic membrane adhesion, regulation of postsynaptic density assembly, regulation of postsynaptic density assembly, regulation of postsynaptic density assembly, establishment of endothelial intestinal barrier, negative regulation of dendritic spine development, synapse organization, synapse organization, modulation of chemical synap…
ENSMUSG00000013846	1862.75	-1.28843	0.290762	-4.43122	9.37e-06	0.00241374	chr15	67102875	67113992	-	St3gal1	protein_coding		20442	GO:1990676, GO:1990675, GO:0032588, GO:0016021, GO:0016020, GO:0005794, GO:0005576,	Golgi trans cisterna membrane, Golgi medial cisterna membrane, trans-Golgi network membrane, integral component of membrane, membrane, Golgi apparatus, extracellular region,	GO:0047288, GO:0016757, GO:0016740, GO:0008373, GO:0003836, GO:0003836, GO:0003836, GO:0003836,	monosialoganglioside sialyltransferase activity, glycosyltransferase activity, transferase activity, sialyltransferase activity, beta-galactoside (CMP) alpha-2,3-sialyltransferase activity, beta-galactoside (CMP) alpha-2,3-sialyltransferase activity, beta-galactoside (CMP) alpha-2,3-sialyltransferase activity, beta-galactoside (CMP) alpha-2,3-sialyltransferase activity,	GO:1990743, GO:1990743, GO:1990743, GO:1905403, GO:0010706, GO:0010706, GO:0006629, GO:0006486, GO:0006486, GO:0006468, GO:0002319,	protein sialylation, protein sialylation, protein sialylation, negative regulation of activated CD8-positive, alpha-beta T cell apoptotic process, ganglioside biosynthetic process via lactosylceramide, ganglioside biosynthetic process via lactosylceramide, lipid metabolic process, protein glycosylation, protein glycosylation, protein phosphorylation, memory B cell differentiation,
ENSMUSG00000015711	787.605	-1.25996	0.318958	-3.95023	7.80776e-05	0.00836841	chr3	95253674	95282076	-	Prune1	protein_coding		229589	GO:0030054, GO:0005829, GO:0005737, GO:0005634,	cell junction, cytosol, cytoplasm, nucleus,	GO:0046872, GO:0016791, GO:0016787, GO:0016462, GO:0015631, GO:0004427, GO:0004309,	metal ion binding, phosphatase activity, hydrolase activity, pyrophosphatase activity, tubulin binding, inorganic diphosphatase activity, exopolyphosphatase activity,	GO:0050767, GO:0031113, GO:0006798,	regulation of neurogenesis, regulation of microtubule polymerization, polyphosphate catabolic process,
ENSMUSG00000015829	89.8796	-4.18879	0.884786	-4.73424	2.1988e-06	0.00100985	chr1	159523769	159931729	+	Tnr	protein_coding		21960	GO:0098978, GO:0098966, GO:0098686, GO:0098685, GO:0072534, GO:0062023, GO:0045121, GO:0031012, GO:0031012, GO:0009986, GO:0005615, GO:0005576,	glutamatergic synapse, perisynaptic extracellular matrix, hippocampal mossy fiber to CA3 synapse, Schaffer collateral - CA1 synapse, perineuronal net, collagen-containing extracellular matrix, membrane raft, extracellular matrix, extracellular matrix, cell surface, extracellular space, extracellular region,	GO:0046625, GO:0005178, GO:0005102,	sphingolipid binding, integrin binding, signaling receptor binding,	GO:0060291, GO:0051971, GO:0051968, GO:0050885, GO:0050808, GO:0050805, GO:0050804, GO:0050804, GO:0050767, GO:0048692, GO:0035641, GO:0030517, GO:0030198, GO:0022408, GO:0022408, GO:0022029, GO:0010977, GO:0008306, GO:0007162, GO:0007158, GO:0007155,	long-term synaptic potentiation, positive regulation of transmission of nerve impulse, positive regulation of synaptic transmission, glutamatergic, neuromuscular process controlling balance, synapse organization, negative regulation of synaptic transmission, modulation of chemical synaptic transmission, modulation of chemical synaptic transmission, regulation of neurogenesis, negative regulation …
ENSMUSG00000015850	747.582	-1.19319	0.252282	-4.72958	2.24989e-06	0.00100985	chr3	95676201	95687917	-	Adamtsl4	protein_coding	The protein encoded by this gene is a member of the ADAMTS superfamily of secreted proteins, which contain a metalloprotease domain at the N-terminus and a C-terminal ancillary domain. ADAMTS-like proteins lack protease activity and resemble the ancillary domain of ADAMTS proteins. ADAMTS-like proteins have been implicated in regulation of the extracellular matrix. The encoded protein contains 7 …	229595	GO:0031012, GO:0005614, GO:0005576,	extracellular matrix, interstitial matrix, extracellular region,	GO:0042802, GO:0002020,	identical protein binding, protease binding,	GO:0043065, GO:0030198, GO:0006915, GO:0002064,	positive regulation of apoptotic process, extracellular matrix organization, apoptotic process, epithelial cell development,
ENSMUSG00000015944	729.8	-1.86091	0.506673	-3.67279	0.000239912	0.0164088	chr5	134099711	134144343	+	Gatsl2	protein_coding		80909	GO:0061700, GO:0005829, GO:0005829, GO:0005737,	GATOR2 complex, cytosol, cytosol, cytoplasm,	GO:0042802,	identical protein binding,	GO:1904262, GO:1903577, GO:1902531,	negative regulation of TORC1 signaling, cellular response to L-arginine, regulation of intracellular signal transduction,
ENSMUSG00000017418	495.823	-1.10464	0.3297	-3.35044	0.000806837	0.0347865	chr2	15049395	15082456	+	Arl5b	protein_coding		75869	GO:0005802, GO:0005737,	trans-Golgi network, cytoplasm,	GO:0005525, GO:0000166,	GTP binding, nucleotide binding,	GO:1903292, GO:1903292, GO:0016192, GO:0006886,	protein localization to Golgi membrane, protein localization to Golgi membrane, vesicle-mediated transport, intracellular protein transport,
ENSMUSG00000017446	3731.93	-2.36744	0.592883	-3.99309	6.52168e-05	0.0075465	chr11	118428203	118449963	+	C1qtnf1	protein_coding		56745	GO:0005887, GO:0005615, GO:0005615, GO:0005581, GO:0005576,	integral component of plasma membrane, extracellular space, extracellular space, collagen trimer, extracellular region,	GO:0042802, GO:0005518, GO:0005515,	identical protein binding, collagen binding, protein binding,	GO:2000860, GO:0090331, GO:0051897, GO:0043410, GO:0010906, GO:0010628, GO:0010544, GO:0007204,	positive regulation of aldosterone secretion, negative regulation of platelet aggregation, positive regulation of protein kinase B signaling, positive regulation of MAPK cascade, regulation of glucose metabolic process, positive regulation of gene expression, negative regulation of platelet activation, positive regulation of cytosolic calcium ion concentration,
ENSMUSG00000017466	16386.5	-1.60584	0.283775	-5.65884	1.52396e-08	4.51905e-05	chr11	118301069	118355740	-	Timp2	protein_coding		21858	GO:0043025, GO:0043005, GO:0031012, GO:0030426, GO:0009986, GO:0009986, GO:0005615, GO:0005615, GO:0005615, GO:0005604, GO:0005576,	neuronal cell body, neuron projection, extracellular matrix, growth cone, cell surface, cell surface, extracellular space, extracellular space, extracellular space, basement membrane, extracellular region,	GO:0046872, GO:0030414, GO:0008270, GO:0008191, GO:0008191, GO:0008191, GO:0008191, GO:0008047, GO:0005178, GO:0005178, GO:0004857, GO:0002020, GO:0002020,	metal ion binding, peptidase inhibitor activity, zinc ion binding, metalloendopeptidase inhibitor activity, metalloendopeptidase inhibitor activity, metalloendopeptidase inhibitor activity, metalloendopeptidase inhibitor activity, enzyme activator activity, integrin binding, integrin binding, enzyme inhibitor activity, protease binding, protease binding,	GO:1905049, GO:0071310, GO:0051045, GO:0046580, GO:0045930, GO:0045861, GO:0045762, GO:0045666, GO:0045664, GO:0045664, GO:0043410, GO:0043408, GO:0034097, GO:0032487, GO:0010951, GO:0010466, GO:0010033, GO:0009725, GO:0008285, GO:0008285,	negative regulation of metallopeptidase activity, cellular response to organic substance, negative regulation of membrane protein ectodomain proteolysis, negative regulation of Ras protein signal transduction, negative regulation of mitotic cell cycle, negative regulation of proteolysis, positive regulation of adenylate cyclase activity, positive regulation of neuron differentiation, regulation o…
ENSMUSG00000017667	326.345	-1.40004	0.375509	-3.72839	0.00019271	0.0144468	chr2	165374264	165388259	-	Zfp334	protein_coding		228876	GO:0005634,	nucleus,	GO:0000981, GO:0000978,	DNA-binding transcription factor activity, RNA polymerase II-specific, RNA polymerase II cis-regulatory region sequence-specific DNA binding,	GO:0006357,	regulation of transcription by RNA polymerase II,
ENSMUSG00000017737	837.756	-2.82069	0.862819	-3.26915	0.00107869	0.0421495	chr2	164940780	164955850	+	Mmp9	protein_coding	This gene encodes a member of the matrix metalloproteinase family of extracellular matrix-degrading enzymes that are involved in tissue remodeling, wound repair, progression of atherosclerosis and tumor invasion. The encoded preproprotein undergoes proteolytic processing to generate a mature, zinc-dependent endopeptidase enzyme that degrades collagens of type IV, V and XI, and elastin. Mice lacki…	17395	GO:0062023, GO:0032991, GO:0031012, GO:0005615, GO:0005576,	collagen-containing extracellular matrix, protein-containing complex, extracellular matrix, extracellular space, extracellular region,	GO:0046872, GO:0044877, GO:0042802, GO:0016787, GO:0008270, GO:0008237, GO:0008233, GO:0008233, GO:0004252, GO:0004222, GO:0004222, GO:0004222, GO:0004175, GO:0001968,	metal ion binding, protein-containing complex binding, identical protein binding, hydrolase activity, zinc ion binding, metallopeptidase activity, peptidase activity, peptidase activity, serine-type endopeptidase activity, metalloendopeptidase activity, metalloendopeptidase activity, metalloendopeptidase activity, endopeptidase activity, fibronectin binding,	GO:2001268, GO:2001258, GO:2001243, GO:2000697, GO:1904707, GO:1904645, GO:1900122, GO:0090200, GO:0071492, GO:0071460, GO:0071276, GO:0051549, GO:0050900, GO:0048771, GO:0048147, GO:0045766, GO:0045742, GO:0043388, GO:0043066, GO:0043065, GO:0042493, GO:0034614, GO:0031915, GO:0030574, GO:0030574, GO:0030574, GO:0030335, GO:0030198, GO:0030198, GO:0030198, GO:0007568, GO:0007566, GO:0007507, GO:…	negative regulation of cysteine-type endopeptidase activity involved in apoptotic signaling pathway, negative regulation of cation channel activity, negative regulation of intrinsic apoptotic signaling pathway, negative regulation of epithelial cell differentiation involved in kidney development, positive regulation of vascular associated smooth muscle cell proliferation, response to amyloid-beta…
ENSMUSG00000018076	2482.96	-1.13822	0.282098	-4.03484	5.46403e-05	0.00685627	chr5	118560679	118765438	+	Med13l	protein_coding		76199	GO:0016592, GO:0016592, GO:0005654, GO:0005634,	mediator complex, mediator complex, nucleoplasm, nucleus,	GO:0003712,	transcription coregulator activity,	GO:0006366, GO:0006357,	transcription by RNA polymerase II, regulation of transcription by RNA polymerase II,
ENSMUSG00000019102	452.496	-2.04289	0.485099	-4.2113	2.53909e-05	0.00426184	chr11	61207537	61218421	+	Aldh3a1	protein_coding		11670	GO:0016021, GO:0005886, GO:0005829, GO:0005783, GO:0005737, GO:0005737, GO:0005737,	integral component of membrane, plasma membrane, cytosol, endoplasmic reticulum, cytoplasm, cytoplasm, cytoplasm,	GO:0018479, GO:0016620, GO:0016491, GO:0008106, GO:0004030, GO:0004029, GO:0004029, GO:0004028, GO:0004028, GO:0004028, GO:0004028,	benzaldehyde dehydrogenase (NAD+) activity, oxidoreductase activity, acting on the aldehyde or oxo group of donors, NAD or NADP as acceptor, oxidoreductase activity, alcohol dehydrogenase (NADP+) activity, aldehyde dehydrogenase [NAD(P)+] activity, aldehyde dehydrogenase (NAD+) activity, aldehyde dehydrogenase (NAD+) activity, 3-chloroallyl aldehyde dehydrogenase activity, 3-chloroallyl aldehyde …	GO:0051591, GO:0051384, GO:0042493, GO:0014070, GO:0008284, GO:0006081, GO:0006081, GO:0001666,	response to cAMP, response to glucocorticoid, response to drug, response to organic cyclic compound, positive regulation of cell population proliferation, cellular aldehyde metabolic process, cellular aldehyde metabolic process, response to hypoxia,
ENSMUSG00000019831	44.5623	-1.57278	0.465543	-3.37838	0.000729144	0.0327869	chr10	40883475	40938570	+	Wasf1	protein_coding		83767	GO:0098794, GO:0098794, GO:0045202, GO:0032991, GO:0031209, GO:0031209, GO:0030054, GO:0030027, GO:0030027, GO:0005856, GO:0005741, GO:0005739, GO:0005737,	postsynapse, postsynapse, synapse, protein-containing complex, SCAR complex, SCAR complex, cell junction, lamellipodium, lamellipodium, cytoskeleton, mitochondrial outer membrane, mitochondrion, cytoplasm,	GO:0071933, GO:0051018, GO:0034237, GO:0031267, GO:0005515, GO:0003779,	Arp2/3 complex binding, protein kinase A binding, protein kinase A regulatory subunit binding, small GTPase binding, protein binding, actin binding,	GO:2000601, GO:2000601, GO:1990416, GO:0098939, GO:0098885, GO:0098885, GO:0098885, GO:0097484, GO:0072673, GO:0072673, GO:0070584, GO:0051388, GO:0031175, GO:0030036, GO:0030036, GO:0016601, GO:0006898,	positive regulation of Arp2/3 complex-mediated actin nucleation, positive regulation of Arp2/3 complex-mediated actin nucleation, cellular response to brain-derived neurotrophic factor stimulus, dendritic transport of mitochondrion, modification of postsynaptic actin cytoskeleton, modification of postsynaptic actin cytoskeleton, modification of postsynaptic actin cytoskeleton, dendrite extension,…
ENSMUSG00000020021	837.494	-1.06513	0.309636	-3.43995	0.000581821	0.0283083	chr10	94036001	94145339	+	Fgd6	protein_coding		13998	GO:0005856, GO:0005737,	cytoskeleton, cytoplasm,	GO:0046872, GO:0005085,	metal ion binding, guanyl-nucleotide exchange factor activity,	GO:0043087, GO:0008150,	regulation of GTPase activity, biological_process,
ENSMUSG00000020241	3748.73	-1.66798	0.353059	-4.72438	2.30819e-06	0.00100985	chr10	76595762	76623630	-	Col6a2	protein_coding		12834	GO:0062023, GO:0062023, GO:0042383, GO:0032991, GO:0031012, GO:0016020, GO:0005615, GO:0005615, GO:0005581, GO:0005576,	collagen-containing extracellular matrix, collagen-containing extracellular matrix, sarcolemma, protein-containing complex, extracellular matrix, membrane, extracellular space, extracellular space, collagen trimer, extracellular region,	GO:0030020, GO:0005518,	extracellular matrix structural constituent conferring tensile strength, collagen binding,	GO:0007155,	cell adhesion,
ENSMUSG00000020387	1356.23	-1.23141	0.32707	-3.76498	0.000166563	0.0135114	chr11	51813455	51857653	-	Jade2	protein_coding		76901	GO:0005654, GO:0000123, GO:0000123,	nucleoplasm, histone acetyltransferase complex, histone acetyltransferase complex,	GO:0061630, GO:0046872, GO:0016740, GO:0005515,	ubiquitin protein ligase activity, metal ion binding, transferase activity, protein binding,	GO:1990138, GO:0060395, GO:0051865, GO:0050769, GO:0050769, GO:0050767, GO:0043983, GO:0043982, GO:0043982, GO:0043981, GO:0043981, GO:0043966, GO:0043966, GO:0000209, GO:0000209,	neuron projection extension, SMAD protein signal transduction, protein autoubiquitination, positive regulation of neurogenesis, positive regulation of neurogenesis, regulation of neurogenesis, histone H4-K12 acetylation, histone H4-K8 acetylation, histone H4-K8 acetylation, histone H4-K5 acetylation, histone H4-K5 acetylation, histone H3 acetylation, histone H3 acetylation, protein polyubiquitina…
ENSMUSG00000020393	1801.91	-1.23544	0.258129	-4.78615	1.70011e-06	0.000872551	chr11	5191552	5261558	-	Kremen1	protein_coding		84035	GO:0043025, GO:0016021, GO:0016020, GO:0005886,	neuronal cell body, integral component of membrane, membrane, plasma membrane,			GO:0090090, GO:0060173, GO:0048681, GO:0030279, GO:0016055, GO:0016055, GO:0006915,	negative regulation of canonical Wnt signaling pathway, limb development, negative regulation of axon regeneration, negative regulation of ossification, Wnt signaling pathway, Wnt signaling pathway, apoptotic process,
ENSMUSG00000020524	470.19	-1.11778	0.341531	-3.27285	0.00106467	0.0417239	chr11	57011387	57330244	+	Gria1	protein_coding		14799	GO:0099544, GO:0099061, GO:0099061, GO:0099061, GO:0099056, GO:0099055, GO:0098978, GO:0098978, GO:0098978, GO:0098978, GO:0098839, GO:0098794, GO:0097060, GO:0097060, GO:0060076, GO:0060076, GO:0055038, GO:0055037, GO:0045211, GO:0045202, GO:0045202, GO:0044309, GO:0044309, GO:0044308, GO:0044297, GO:0043198, GO:0043197, GO:0043197, GO:0043197, GO:0043025, GO:0043025, GO:0043025, GO:0043005, GO:…	perisynaptic space, integral component of postsynaptic density membrane, integral component of postsynaptic density membrane, integral component of postsynaptic density membrane, integral component of presynaptic membrane, integral component of postsynaptic membrane, glutamatergic synapse, glutamatergic synapse, glutamatergic synapse, glutamatergic synapse, postsynaptic density membrane, postsyna…	GO:1904315, GO:1904315, GO:0099583, GO:0099583, GO:0097110, GO:0051018, GO:0042802, GO:0038023, GO:0035254, GO:0031698, GO:0031681, GO:0031489, GO:0031267, GO:0030165, GO:0019904, GO:0019901, GO:0019865, GO:0015276, GO:0008179, GO:0008022, GO:0005515, GO:0005216, GO:0004971, GO:0004971, GO:0004971, GO:0004970, GO:0001965, GO:0001540,	transmitter-gated ion channel activity involved in regulation of postsynaptic membrane potential, transmitter-gated ion channel activity involved in regulation of postsynaptic membrane potential, neurotransmitter receptor activity involved in regulation of postsynaptic cytosolic calcium ion concentration, neurotransmitter receptor activity involved in regulation of postsynaptic cytosolic calcium …	GO:0071242, GO:0060292, GO:0060078, GO:0050806, GO:0050804, GO:0048167, GO:0045838, GO:0031623, GO:0031623, GO:0019228, GO:0009636, GO:0007616, GO:0007616, GO:0007268, GO:0006811, GO:0006811, GO:0001919,	cellular response to ammonium ion, long-term synaptic depression, regulation of postsynaptic membrane potential, positive regulation of synaptic transmission, modulation of chemical synaptic transmission, regulation of synaptic plasticity, positive regulation of membrane potential, receptor internalization, receptor internalization, neuronal action potential, response to toxic substance, long-ter…
ENSMUSG00000020715	1528.79	-1.40143	0.388746	-3.605	0.000312156	0.0194346	chr11	106394650	106487852	-	Ern1	protein_coding		78943	GO:1990630, GO:1990604, GO:1990604, GO:1990597, GO:0030176, GO:0016021, GO:0016020, GO:0005789, GO:0005783, GO:0005739, GO:0005737, GO:0005637,	IRE1-RACK1-PP2A complex, IRE1-TRAF2-ASK1 complex, IRE1-TRAF2-ASK1 complex, AIP1-IRE1 complex, integral component of endoplasmic reticulum membrane, integral component of membrane, membrane, endoplasmic reticulum membrane, endoplasmic reticulum, mitochondrion, cytoplasm, nuclear inner membrane,	GO:0106311, GO:0106310, GO:0051879, GO:0051082, GO:0046872, GO:0043531, GO:0042803, GO:0042803, GO:0042802, GO:0030544, GO:0019899, GO:0016787, GO:0016740, GO:0016301, GO:0005524, GO:0005515, GO:0005161, GO:0004674, GO:0004674, GO:0004674, GO:0004672, GO:0004540, GO:0004521, GO:0004521, GO:0004521, GO:0004519, GO:0003824, GO:0000287, GO:0000166,	protein threonine kinase activity, protein serine kinase activity, Hsp90 protein binding, unfolded protein binding, metal ion binding, ADP binding, protein homodimerization activity, protein homodimerization activity, identical protein binding, Hsp70 protein binding, enzyme binding, hydrolase activity, transferase activity, kinase activity, ATP binding, protein binding, platelet-derived growth fa…	GO:1990579, GO:1904707, GO:1901142, GO:1900103, GO:0098787, GO:0071333, GO:0070059, GO:0070059, GO:0070059, GO:0070054, GO:0051726, GO:0046777, GO:0046777, GO:0046777, GO:0036498, GO:0036498, GO:0036498, GO:0036289, GO:0035924, GO:0034976, GO:0034620, GO:0033120, GO:0033120, GO:0030968, GO:0030968, GO:0016310, GO:0008152, GO:0006986, GO:0006915, GO:0006468, GO:0006397, GO:0006379, GO:0001935,	peptidyl-serine trans-autophosphorylation, positive regulation of vascular associated smooth muscle cell proliferation, insulin metabolic process, positive regulation of endoplasmic reticulum unfolded protein response, mRNA cleavage involved in mRNA processing, cellular response to glucose stimulus, intrinsic apoptotic signaling pathway in response to endoplasmic reticulum stress, intrinsic apopt…
ENSMUSG00000020902	1558.11	-1.34331	0.351475	-3.82191	0.00013242	0.0118592	chr11	68209364	68400823	-	Ntn1	protein_coding		18208	GO:0071944, GO:0062023, GO:0031012, GO:0005737, GO:0005604, GO:0005604, GO:0005576, GO:0005576,	cell periphery, collagen-containing extracellular matrix, extracellular matrix, cytoplasm, basement membrane, basement membrane, extracellular region, extracellular region,	GO:0005515, GO:0005201,	protein binding, extracellular matrix structural constituent,	GO:2000147, GO:0098609, GO:0061643, GO:0060603, GO:0051963, GO:0051963, GO:0051963, GO:0045773, GO:0045773, GO:0042472, GO:0033564, GO:0032488, GO:0030879, GO:0030517, GO:0030334, GO:0030334, GO:0016358, GO:0009888, GO:0009887, GO:0008284, GO:0008045, GO:0007411, GO:0007411, GO:0007409, GO:0007265, GO:0007097, GO:0006930, GO:0006915, GO:0001764,	positive regulation of cell motility, cell-cell adhesion, chemorepulsion of axon, mammary gland duct morphogenesis, regulation of synapse assembly, regulation of synapse assembly, regulation of synapse assembly, positive regulation of axon extension, positive regulation of axon extension, inner ear morphogenesis, anterior/posterior axon guidance, Cdc42 protein signal transduction, mammary gland d…
ENSMUSG00000021214	1395.07	-2.09665	0.359767	-5.8278	5.61638e-09	2.49817e-05	chr13	4132615	4150654	-	Akr1c18	protein_coding		105349	GO:0005829, GO:0005829, GO:0005737, GO:0005634,	cytosol, cytosol, cytoplasm, nucleus,	GO:0047834, GO:0047787, GO:0047743, GO:0047115, GO:0047086, GO:0047086, GO:0047042, GO:0047023, GO:0047023, GO:0047020, GO:0047006, GO:0047006, GO:0047006, GO:0045703, GO:0045550, GO:0035410, GO:0032052, GO:0032052, GO:0031406, GO:0018636, GO:0016655, GO:0016491, GO:0016229, GO:0004745, GO:0004033, GO:0004032, GO:0004032, GO:0001758,	D-threo-aldose 1-dehydrogenase activity, delta4-3-oxosteroid 5beta-reductase activity, chlordecone reductase activity, trans-1,2-dihydrobenzene-1,2-diol dehydrogenase activity, ketosteroid monooxygenase activity, ketosteroid monooxygenase activity, androsterone dehydrogenase (B-specific) activity, androsterone dehydrogenase activity, androsterone dehydrogenase activity, 15-hydroxyprostaglandin-D …	GO:0071560, GO:0050810, GO:0044598, GO:0044597, GO:0042448, GO:0042448, GO:0042448, GO:0008202, GO:0007567, GO:0006709, GO:0006709, GO:0006693,	cellular response to transforming growth factor beta stimulus, regulation of steroid biosynthetic process, doxorubicin metabolic process, daunorubicin metabolic process, progesterone metabolic process, progesterone metabolic process, progesterone metabolic process, steroid metabolic process, parturition, progesterone catabolic process, progesterone catabolic process, prostaglandin metabolic proce…
ENSMUSG00000021260	57.9867	-2.23189	0.63608	-3.50882	0.000450097	0.0244647	chr12	108306270	108328300	+	Hhipl1	protein_coding		214305	GO:0016020, GO:0005576,	membrane, extracellular region,	GO:0005044, GO:0003824,	scavenger receptor activity, catalytic activity,	GO:0008150,	biological_process,
ENSMUSG00000021318	598.337	-1.39154	0.338043	-4.11646	3.8474e-05	0.00540418	chr13	15463235	15730026	+	Gli3	protein_coding		14634	GO:0043231, GO:0042995, GO:0017053, GO:0016607, GO:0005930, GO:0005929, GO:0005929, GO:0005829, GO:0005737, GO:0005737, GO:0005730, GO:0005654, GO:0005654, GO:0005634, GO:0005634, GO:0005634,	intracellular membrane-bounded organelle, cell projection, transcription repressor complex, nuclear speck, axoneme, cilium, cilium, cytosol, cytoplasm, cytoplasm, nucleolus, nucleoplasm, nucleoplasm, nucleus, nucleus, nucleus,	GO:1990837, GO:0046872, GO:0043565, GO:0042826, GO:0036033, GO:0035035, GO:0008013, GO:0005515, GO:0003700, GO:0003700, GO:0003682, GO:0003677, GO:0000981, GO:0000978, GO:0000978, GO:0000977,	sequence-specific double-stranded DNA binding, metal ion binding, sequence-specific DNA binding, histone deacetylase binding, mediator complex binding, histone acetyltransferase binding, beta-catenin binding, protein binding, DNA-binding transcription factor activity, DNA-binding transcription factor activity, chromatin binding, DNA binding, DNA-binding transcription factor activity, RNA polymera…	GO:1903010, GO:1901620, GO:0120223, GO:0090090, GO:0071625, GO:0070242, GO:0061005, GO:0060875, GO:0060873, GO:0060840, GO:0060831, GO:0060594, GO:0060367, GO:0060366, GO:0060364, GO:0060173, GO:0060021, GO:0048856, GO:0048839, GO:0048754, GO:0048709, GO:0048704, GO:0048702, GO:0048663, GO:0048646, GO:0048598, GO:0048593, GO:0048589, GO:0048568, GO:0048566, GO:0048557, GO:0046639, GO:0046638, GO:…	regulation of bone development, regulation of smoothened signaling pathway involved in dorsal/ventral neural tube patterning, larynx morphogenesis, negative regulation of canonical Wnt signaling pathway, vocalization behavior, thymocyte apoptotic process, cell differentiation involved in kidney development, lateral semicircular canal development, anterior semicircular canal development, artery de…
ENSMUSG00000021477	63970.3	-1.39955	0.406844	-3.44002	0.000581663	0.0283083	chr13	64363214	64370306	-	Ctsl	protein_coding	This gene encodes a member of the peptidase C1 (papain) family of cysteine proteases. The encoded preproprotein is proteolytically processed to generate multiple protein products. These products include the activation peptide and the cathepsin L1 heavy and light chains. The mature enzyme appears to be important in embryonic development through its processing of histone H3 and may play a role in d…	13039	GO:0062023, GO:0045177, GO:0043231, GO:0043204, GO:0043005, GO:0031410, GO:0030141, GO:0016020, GO:0009897, GO:0009897, GO:0005902, GO:0005886, GO:0005794, GO:0005773, GO:0005771, GO:0005764, GO:0005764, GO:0005764, GO:0005737, GO:0005730, GO:0005634, GO:0005615, GO:0005615, GO:0005615, GO:0005576,	collagen-containing extracellular matrix, apical part of cell, intracellular membrane-bounded organelle, perikaryon, neuron projection, cytoplasmic vesicle, secretory granule, membrane, external side of plasma membrane, external side of plasma membrane, microvillus, plasma membrane, Golgi apparatus, vacuole, multivesicular body, lysosome, lysosome, lysosome, cytoplasm, nucleolus, nucleus, extrace…	GO:0097655, GO:0044877, GO:0043394, GO:0042393, GO:0042393, GO:0042277, GO:0030984, GO:0016807, GO:0016787, GO:0008234, GO:0008233, GO:0005518, GO:0005515, GO:0004197, GO:0004197, GO:0004177, GO:0004175, GO:0001968,	serpin family protein binding, protein-containing complex binding, proteoglycan binding, histone binding, histone binding, peptide binding, kininogen binding, cysteine-type carboxypeptidase activity, hydrolase activity, cysteine-type peptidase activity, peptidase activity, collagen binding, protein binding, cysteine-type endopeptidase activity, cysteine-type endopeptidase activity, aminopeptidase…	GO:2000249, GO:0060441, GO:0060309, GO:0051603, GO:0051603, GO:0051603, GO:0048002, GO:0046718, GO:0046697, GO:0043373, GO:0042637, GO:0039654, GO:0031638, GO:0031069, GO:0030574, GO:0030574, GO:0019065, GO:0019064, GO:0016540, GO:0016540, GO:0016485, GO:0016485, GO:0010839, GO:0007154, GO:0006955, GO:0006590, GO:0006508, GO:0006508,	regulation of actin cytoskeleton reorganization, epithelial tube branching involved in lung morphogenesis, elastin catabolic process, proteolysis involved in cellular protein catabolic process, proteolysis involved in cellular protein catabolic process, proteolysis involved in cellular protein catabolic process, antigen processing and presentation of peptide antigen, viral entry into host cell, d…
ENSMUSG00000021579	92.4765	-1.00245	0.296597	-3.37983	0.000725304	0.0327528	chr13	74359578	74364005	-	Lrrc14b	protein_coding		432779	GO:0005737,	cytoplasm,	GO:0003674,	molecular_function,	GO:0008150,	biological_process,
ENSMUSG00000021614	1860.74	-1.26373	0.377764	-3.34529	0.000821978	0.0350991	chr13	89655312	89742509	-	Vcan	protein_coding		13003	GO:0072534, GO:0062023, GO:0062023, GO:0045202, GO:0042995, GO:0031012, GO:0031012, GO:0009986, GO:0005576,	perineuronal net, collagen-containing extracellular matrix, collagen-containing extracellular matrix, synapse, cell projection, extracellular matrix, extracellular matrix, cell surface, extracellular region,	GO:0030246, GO:0030021, GO:0019903, GO:0005540, GO:0005509,	carbohydrate binding, extracellular matrix structural constituent conferring compression resistance, protein phosphatase binding, hyaluronic acid binding, calcium ion binding,	GO:0043666, GO:0008347, GO:0007507, GO:0007417, GO:0007155, GO:0001657, GO:0001501,	regulation of phosphoprotein phosphatase activity, glial cell migration, heart development, central nervous system development, cell adhesion, ureteric bud development, skeletal system development,
ENSMUSG00000021680	28.7935	-3.92279	1.05957	-3.70224	0.000213708	0.0151264	chr13	95431371	95444831	-	Crhbp	protein_coding		12919	GO:0043679, GO:0043204, GO:0043196, GO:0031045, GO:0030425, GO:0030141, GO:0005874, GO:0005771, GO:0005767, GO:0005634, GO:0005615, GO:0005615, GO:0005615, GO:0005576,	axon terminus, perikaryon, varicosity, dense core granule, dendrite, secretory granule, microtubule, multivesicular body, secondary lysosome, nucleus, extracellular space, extracellular space, extracellular space, extracellular region,	GO:0051424, GO:0051424, GO:0051424, GO:0051424, GO:0042277,	corticotropin-releasing hormone binding, corticotropin-releasing hormone binding, corticotropin-releasing hormone binding, corticotropin-releasing hormone binding, peptide binding,	GO:2000310, GO:1900011, GO:1900011, GO:0097211, GO:0080135, GO:0071392, GO:0071392, GO:0071391, GO:0071356, GO:0071320, GO:0071314, GO:0071277, GO:0051460, GO:0051460, GO:0051459, GO:0048149, GO:0045055, GO:0042445, GO:0035903, GO:0035865, GO:0035690, GO:0009755, GO:0009755, GO:0007565, GO:0006954, GO:0002125, GO:0001963,	regulation of NMDA receptor activity, negative regulation of corticotropin-releasing hormone receptor activity, negative regulation of corticotropin-releasing hormone receptor activity, cellular response to gonadotropin-releasing hormone, regulation of cellular response to stress, cellular response to estradiol stimulus, cellular response to estradiol stimulus, cellular response to estrogen stimu…
ENSMUSG00000021838	1130.73	-1.21406	0.32736	-3.70863	0.000208386	0.0150539	chr14	46882854	47105817	+	Samd4	protein_coding		74480	GO:0045202, GO:0043005, GO:0042995, GO:0030054, GO:0005829, GO:0005737, GO:0001650, GO:0000932,	synapse, neuron projection, cell projection, cell junction, cytosol, cytoplasm, fibrillar center, P-body,	GO:0030371, GO:0030371, GO:0003729, GO:0003723,	translation repressor activity, translation repressor activity, mRNA binding, RNA binding,	GO:0045727, GO:0043488, GO:0017148, GO:0006417, GO:0000289,	positive regulation of translation, regulation of mRNA stability, negative regulation of translation, regulation of translation, nuclear-transcribed mRNA poly(A) tail shortening,
ENSMUSG00000022003	610.97	-1.50155	0.361809	-4.15011	3.32312e-05	0.00492708	chr14	75761999	75787037	-	Slc25a30	protein_coding		67554	GO:0016021, GO:0016020, GO:0005743, GO:0005739, GO:0005739,	integral component of membrane, membrane, mitochondrial inner membrane, mitochondrion, mitochondrion,	GO:0015297, GO:0015141, GO:0015140, GO:0015131, GO:0015117, GO:0015116,	antiporter activity, succinate transmembrane transporter activity, malate transmembrane transporter activity, oxaloacetate transmembrane transporter activity, thiosulfate transmembrane transporter activity, sulfate transmembrane transporter activity,	GO:0071423, GO:0071422, GO:0055085, GO:0035435, GO:0015729, GO:0015709, GO:0008272,	malate transmembrane transport, succinate transmembrane transport, transmembrane transport, phosphate ion transmembrane transport, oxaloacetate transport, thiosulfate transport, sulfate transport,
ENSMUSG00000022018	614.534	-1.5314	0.453559	-3.37641	0.000734374	0.0329395	chr14	79288756	79301645	-	Rgcc	protein_coding		66214	GO:0005856, GO:0005813, GO:0005737, GO:0005737, GO:0005730, GO:0005654, GO:0005634,	cytoskeleton, centrosome, cytoplasm, cytoplasm, nucleolus, nucleoplasm, nucleus,	GO:0070412, GO:0030295, GO:0030295, GO:0019901, GO:0019901, GO:0005515,	R-SMAD binding, protein kinase activator activity, protein kinase activator activity, protein kinase binding, protein kinase binding, protein binding,	GO:2000573, GO:2000353, GO:2000048, GO:1901991, GO:1901203, GO:1900087, GO:0090272, GO:0072537, GO:0071456, GO:0051726, GO:0051496, GO:0051091, GO:0045944, GO:0045840, GO:0045737, GO:0043537, GO:0032967, GO:0016525, GO:0010718, GO:0010628, GO:0008285, GO:0007049, GO:0006956, GO:0003331, GO:0001937, GO:0001819, GO:0001818, GO:0001100, GO:0000082,	positive regulation of DNA biosynthetic process, positive regulation of endothelial cell apoptotic process, negative regulation of cell-cell adhesion mediated by cadherin, negative regulation of mitotic cell cycle phase transition, positive regulation of extracellular matrix assembly, positive regulation of G1/S transition of mitotic cell cycle, negative regulation of fibroblast growth factor pro…
ENSMUSG00000022037	2751.42	-1.63522	0.418637	-3.90606	9.38125e-05	0.00963271	chr14	65968483	65981548	+	Clu	protein_coding	The protein encoded by this gene is a secreted chaperone that can, under some stress conditions, also be found in the cell cytosol. It has been suggested to be involved in several basic biological events such as cell death, tumor progression, and neurodegenerative disorders. The encoded preproprotein undergoes proteolytic processing to generate a disulfide-linked heterodimeric mature protein comp…	12759	GO:0099020, GO:0097440, GO:0097418, GO:0071944, GO:0048471, GO:0045202, GO:0045202, GO:0043231, GO:0043005, GO:0034366, GO:0032991, GO:0031410, GO:0030426, GO:0016235, GO:0016020, GO:0009986, GO:0005856, GO:0005829, GO:0005829, GO:0005783, GO:0005743, GO:0005739, GO:0005739, GO:0005737, GO:0005737, GO:0005634, GO:0005634, GO:0005634, GO:0005615, GO:0005615, GO:0005615, GO:0005576,	perinuclear endoplasmic reticulum lumen, apical dendrite, neurofibrillary tangle, cell periphery, perinuclear region of cytoplasm, synapse, synapse, intracellular membrane-bounded organelle, neuron projection, spherical high-density lipoprotein particle, protein-containing complex, cytoplasmic vesicle, growth cone, aggresome, membrane, cell surface, cytoskeleton, cytosol, cytosol, endoplasmic ret…	GO:0140597, GO:0051787, GO:0051787, GO:0051082, GO:0050750, GO:0048156, GO:0047485, GO:0044877, GO:0031625, GO:0005515, GO:0005102, GO:0001540,	protein carrier activity, misfolded protein binding, misfolded protein binding, unfolded protein binding, low-density lipoprotein particle receptor binding, tau protein binding, protein N-terminus binding, protein-containing complex binding, ubiquitin protein ligase binding, protein binding, signaling receptor binding, amyloid-beta binding,	GO:2001244, GO:2000060, GO:1905907, GO:1905907, GO:1905895, GO:1905892, GO:1903573, GO:1902998, GO:1902949, GO:1902847, GO:1902430, GO:1902230, GO:1902004, GO:1901216, GO:1901216, GO:1901214, GO:1900221, GO:0097193, GO:0061740, GO:0061518, GO:0061077, GO:0060548, GO:0051788, GO:0051131, GO:0051092, GO:0050821, GO:0048812, GO:0048260, GO:0045597, GO:0045429, GO:0043066, GO:0043065, GO:0043065, GO:…	positive regulation of intrinsic apoptotic signaling pathway, positive regulation of ubiquitin-dependent protein catabolic process, negative regulation of amyloid fibril formation, negative regulation of amyloid fibril formation, negative regulation of cellular response to tunicamycin, negative regulation of cellular response to thapsigargin, negative regulation of response to endoplasmic reticul…
ENSMUSG00000022094	3073.1	-1.45813	0.349434	-4.17282	3.00856e-05	0.00462471	chr14	70303469	70351425	-	Slc39a14	protein_coding		213053	GO:0031902, GO:0031901, GO:0016324, GO:0016323, GO:0016323, GO:0016021, GO:0016020, GO:0005887, GO:0005887, GO:0005886, GO:0005886, GO:0005768, GO:0005765, GO:0005764,	late endosome membrane, early endosome membrane, apical plasma membrane, basolateral plasma membrane, basolateral plasma membrane, integral component of membrane, membrane, integral component of plasma membrane, integral component of plasma membrane, plasma membrane, plasma membrane, endosome, lysosomal membrane, lysosome,	GO:0046873, GO:0015296, GO:0015093, GO:0015086, GO:0005385, GO:0005385, GO:0005385, GO:0005384, GO:0005384, GO:0005381,	metal ion transmembrane transporter activity, anion:cation symporter activity, ferrous iron transmembrane transporter activity, cadmium ion transmembrane transporter activity, zinc ion transmembrane transporter activity, zinc ion transmembrane transporter activity, zinc ion transmembrane transporter activity, manganese ion transmembrane transporter activity, manganese ion transmembrane transporte…	GO:0098739, GO:0071578, GO:0071578, GO:0071577, GO:0071577, GO:0071421, GO:0071421, GO:0071333, GO:0070574, GO:0055085, GO:0055071, GO:0051344, GO:0045745, GO:0034755, GO:0034755, GO:0034755, GO:0033212, GO:0033212, GO:0032869, GO:0030001, GO:0010817, GO:0008286, GO:0006882, GO:0006882, GO:0006882, GO:0006829, GO:0006826, GO:0006811, GO:0006094, GO:0002062,	import across plasma membrane, zinc ion import across plasma membrane, zinc ion import across plasma membrane, zinc ion transmembrane transport, zinc ion transmembrane transport, manganese ion transmembrane transport, manganese ion transmembrane transport, cellular response to glucose stimulus, cadmium ion transmembrane transport, transmembrane transport, manganese ion homeostasis, negative regul…
ENSMUSG00000022150	2972.96	-1.26293	0.366774	-3.44335	0.000574551	0.0281351	chr15	6299788	6440712	+	Dab2	protein_coding		13132	GO:0048471, GO:0043231, GO:0031410, GO:0030665, GO:0030136, GO:0030132, GO:0016324, GO:0016020, GO:0005905, GO:0005886, GO:0005886, GO:0005886, GO:0005737, GO:0005737, GO:0005634, GO:0001650,	perinuclear region of cytoplasm, intracellular membrane-bounded organelle, cytoplasmic vesicle, clathrin-coated vesicle membrane, clathrin-coated vesicle, clathrin coat of coated pit, apical plasma membrane, membrane, clathrin-coated pit, plasma membrane, plasma membrane, plasma membrane, cytoplasm, cytoplasm, nucleus, fibrillar center,	GO:0050750, GO:0046332, GO:0038024, GO:0038024, GO:0035615, GO:0035615, GO:0035612, GO:0035091, GO:0030276, GO:0008022, GO:0005546, GO:0005515, GO:0005178,	low-density lipoprotein particle receptor binding, SMAD binding, cargo receptor activity, cargo receptor activity, clathrin adaptor activity, clathrin adaptor activity, AP-2 adaptor complex binding, phosphatidylinositol binding, clathrin binding, protein C-terminus binding, phosphatidylinositol-4,5-bisphosphate binding, protein binding, integrin binding,	GO:2001237, GO:2001046, GO:2000860, GO:2000643, GO:2000370, GO:2000370, GO:2000298, GO:2000096, GO:1903077, GO:1903077, GO:1900026, GO:1900026, GO:1900026, GO:0090090, GO:0090090, GO:0071560, GO:0071425, GO:0071364, GO:0070373, GO:0060766, GO:0060391, GO:0050680, GO:0048545, GO:0048268, GO:0048268, GO:0045944, GO:0045807, GO:0045807, GO:0045785, GO:0045785, GO:0043066, GO:0043066, GO:0035026, GO:…	negative regulation of extrinsic apoptotic signaling pathway, positive regulation of integrin-mediated signaling pathway, positive regulation of aldosterone secretion, positive regulation of early endosome to late endosome transport, positive regulation of clathrin-dependent endocytosis, positive regulation of clathrin-dependent endocytosis, regulation of Rho-dependent protein serine/threonine ki…
ENSMUSG00000022231	2362.46	-1.54097	0.405782	-3.79752	0.000146149	0.0125013	chr15	32244813	32696341	+	Sema5a	protein_coding		20356	GO:0016021, GO:0016021, GO:0016020,	integral component of membrane, integral component of membrane, membrane,	GO:0045545, GO:0045499, GO:0043395, GO:0035373, GO:0030215, GO:0030215, GO:0008046,	syndecan binding, chemorepellent activity, heparan sulfate proteoglycan binding, chondroitin sulfate proteoglycan binding, semaphorin receptor binding, semaphorin receptor binding, axon guidance receptor activity,	GO:2001028, GO:2000352, GO:1990256, GO:1990256, GO:1990138, GO:1990138, GO:0097485, GO:0090263, GO:0090091, GO:0071526, GO:0071526, GO:0060326, GO:0051897, GO:0050918, GO:0050908, GO:0048843, GO:0048843, GO:0048842, GO:0048754, GO:0048675, GO:0048675, GO:0045766, GO:0030836, GO:0030335, GO:0030154, GO:0021536, GO:0007413, GO:0007411, GO:0007411, GO:0007399, GO:0007275, GO:0007162, GO:0002043, GO:…	positive regulation of endothelial cell chemotaxis, negative regulation of endothelial cell apoptotic process, signal clustering, signal clustering, neuron projection extension, neuron projection extension, neuron projection guidance, positive regulation of canonical Wnt signaling pathway, positive regulation of extracellular matrix disassembly, semaphorin-plexin signaling pathway, semaphorin-ple…
ENSMUSG00000022265	18773.6	-1.51388	0.351056	-4.31237	1.61516e-05	0.00333986	chr15	27466677	27594909	+	Ank	protein_coding		11732	GO:0016021, GO:0016021, GO:0016020, GO:0005887, GO:0005887, GO:0005886,	integral component of membrane, integral component of membrane, membrane, integral component of plasma membrane, integral component of plasma membrane, plasma membrane,	GO:0030504, GO:0030504, GO:0030504, GO:0015114, GO:0005315, GO:0005315,	inorganic diphosphate transmembrane transporter activity, inorganic diphosphate transmembrane transporter activity, inorganic diphosphate transmembrane transporter activity, phosphate ion transmembrane transporter activity, inorganic phosphate transmembrane transporter activity, inorganic phosphate transmembrane transporter activity,	GO:0035435, GO:0030500, GO:0006817,	phosphate ion transmembrane transport, regulation of bone mineralization, phosphate ion transport,
ENSMUSG00000022421	1588.34	-1.66545	0.447566	-3.72112	0.00019834	0.0146629	chr15	79786352	79804766	-	Nptxr	protein_coding	This gene encodes a protein similar to the rat neuronal pentraxin receptor. The rat pentraxin receptor is an integral membrane protein that is thought to mediate neuronal uptake of the snake venom toxin, taipoxin, and its transport into the synapses. Studies in rat indicate that translation of this mRNA initiates at a non-AUG (CUG) codon. This may also be true for mouse and human, based on strong…	73340	GO:0098978, GO:0098978, GO:0098978, GO:0098978, GO:0098978, GO:0016021, GO:0016020, GO:0005886, GO:0005886, GO:0005615,	glutamatergic synapse, glutamatergic synapse, glutamatergic synapse, glutamatergic synapse, glutamatergic synapse, integral component of membrane, membrane, plasma membrane, plasma membrane, extracellular space,	GO:0046872, GO:0044877, GO:0019903, GO:0008029,	metal ion binding, protein-containing complex binding, protein phosphatase binding, pentraxin receptor activity,	GO:0099645, GO:0099150, GO:0099150, GO:0099150, GO:0098962, GO:0031175,	neurotransmitter receptor localization to postsynaptic specialization membrane, regulation of postsynaptic specialization assembly, regulation of postsynaptic specialization assembly, regulation of postsynaptic specialization assembly, regulation of postsynaptic neurotransmitter receptor activity, neuron projection development,
ENSMUSG00000022514	2536.16	-1.25623	0.349904	-3.59023	0.000330385	0.0201308	chr16	26581704	26730117	+	Il1rap	protein_coding		16180	GO:0098978, GO:0098978, GO:0098978, GO:0032991, GO:0016021, GO:0016020, GO:0005886, GO:0005737, GO:0005576,	glutamatergic synapse, glutamatergic synapse, glutamatergic synapse, protein-containing complex, integral component of membrane, membrane, plasma membrane, cytoplasm, extracellular region,	GO:1990782, GO:0061809, GO:0050135, GO:0016787, GO:0005515, GO:0005149, GO:0005149, GO:0004908, GO:0004908, GO:0002114,	protein tyrosine kinase binding, NAD+ nucleotidase, cyclic ADP-ribose generating, NAD(P)+ nucleosidase activity, hydrolase activity, protein binding, interleukin-1 receptor binding, interleukin-1 receptor binding, interleukin-1 receptor activity, interleukin-1 receptor activity, interleukin-33 receptor activity,	GO:1905606, GO:1905606, GO:1900006, GO:0099560, GO:0099560, GO:0099545, GO:0099545, GO:0099151, GO:0099151, GO:0051965, GO:0051965, GO:0051092, GO:0051092, GO:0045087, GO:0038172, GO:0032755, GO:0032754, GO:0032753, GO:0032736, GO:0032623, GO:0019221, GO:0007165, GO:0006954, GO:0002376,	regulation of presynapse assembly, regulation of presynapse assembly, positive regulation of dendrite development, synaptic membrane adhesion, synaptic membrane adhesion, trans-synaptic signaling by trans-synaptic complex, trans-synaptic signaling by trans-synaptic complex, regulation of postsynaptic density assembly, regulation of postsynaptic density assembly, positive regulation of synapse ass…
ENSMUSG00000022579	150.061	-1.87692	0.468446	-4.0067	6.15725e-05	0.00733593	chr15	75596628	75599481	+	Gpihbp1	protein_coding		68453	GO:0046658, GO:0031362, GO:0031225, GO:0016324, GO:0016323, GO:0016020, GO:0009986, GO:0009897, GO:0009897, GO:0005886,	anchored component of plasma membrane, anchored component of external side of plasma membrane, anchored component of membrane, apical plasma membrane, basolateral plasma membrane, membrane, cell surface, external side of plasma membrane, external side of plasma membrane, plasma membrane,	GO:0140318, GO:0071813, GO:0071813, GO:0035478, GO:0035478, GO:0035478, GO:0035473, GO:0035473, GO:0035473, GO:0008289, GO:0008035,	protein transporter activity, lipoprotein particle binding, lipoprotein particle binding, chylomicron binding, chylomicron binding, chylomicron binding, lipase binding, lipase binding, lipase binding, lipid binding, high-density lipoprotein particle binding,	GO:0090321, GO:0090319, GO:0071503, GO:0070328, GO:0070328, GO:0070328, GO:0070328, GO:0051006, GO:0051006, GO:0051006, GO:0051006, GO:0050821, GO:0050821, GO:0045056, GO:0042632, GO:0034394, GO:0030301, GO:0017038, GO:0006886, GO:0006869,	positive regulation of chylomicron remnant clearance, positive regulation of chylomicron remodeling, response to heparin, triglyceride homeostasis, triglyceride homeostasis, triglyceride homeostasis, triglyceride homeostasis, positive regulation of lipoprotein lipase activity, positive regulation of lipoprotein lipase activity, positive regulation of lipoprotein lipase activity, positive regulati…
ENSMUSG00000022620	997.392	-1.14016	0.29876	-3.8163	0.000135467	0.0120239	chr15	89472476	89477425	-	Arsa	protein_coding		11883	GO:0031232, GO:0016021, GO:0005886, GO:0005783, GO:0005768, GO:0005764, GO:0005737, GO:0005615, GO:0005615, GO:0001669,	extrinsic component of external side of plasma membrane, integral component of membrane, plasma membrane, endoplasmic reticulum, endosome, lysosome, cytoplasm, extracellular space, extracellular space, acrosomal vesicle,	GO:0046872, GO:0016787, GO:0008484, GO:0005509, GO:0004098, GO:0004065, GO:0004065, GO:0003824,	metal ion binding, hydrolase activity, sulfuric ester hydrolase activity, calcium ion binding, cerebroside-sulfatase activity, arylsulfatase activity, arylsulfatase activity, catalytic activity,	GO:0051597, GO:0045471, GO:0043627, GO:0009268, GO:0007584, GO:0007417, GO:0007339, GO:0006914,	response to methylmercury, response to ethanol, response to estrogen, response to pH, response to nutrient, central nervous system development, binding of sperm to zona pellucida, autophagy,
ENSMUSG00000022629	982.846	-1.15273	0.357036	-3.22862	0.00124389	0.0462997	chr15	90933276	91049948	-	Kif21a	protein_coding		16564	GO:0042995, GO:0005886, GO:0005874, GO:0005871, GO:0005856, GO:0005829, GO:0005737,	cell projection, plasma membrane, microtubule, kinesin complex, cytoskeleton, cytosol, cytoplasm,	GO:0071532, GO:0016887, GO:0008017, GO:0005524, GO:0003777, GO:0003777, GO:0000166,	ankyrin repeat binding, ATP hydrolysis activity, microtubule binding, ATP binding, microtubule motor activity, microtubule motor activity, nucleotide binding,	GO:0007018,	microtubule-based movement,
ENSMUSG00000022639	571.382	-1.06106	0.293072	-3.62048	0.000294059	0.0185968	chr16	50719294	50732773	-	Dubr	lincRNA
ENSMUSG00000022676	227.574	-1.04877	0.225788	-4.64492	3.40212e-06	0.00122668	chr16	14705852	14709395	+	Snai2	protein_coding		20583	GO:0005737, GO:0005634, GO:0005634, GO:0000785,	cytoplasm, nucleus, nucleus, chromatin,	GO:1990837, GO:0070888, GO:0046872, GO:0043565, GO:0005515, GO:0003682, GO:0003677, GO:0001227, GO:0001227, GO:0001227, GO:0000981, GO:0000981, GO:0000978, GO:0000977,	sequence-specific double-stranded DNA binding, E-box binding, metal ion binding, sequence-specific DNA binding, protein binding, chromatin binding, DNA binding, DNA-binding transcription repressor activity, RNA polymerase II-specific, DNA-binding transcription repressor activity, RNA polymerase II-specific, DNA-binding transcription repressor activity, RNA polymerase II-specific, DNA-binding tran…	GO:2001240, GO:2001028, GO:2000811, GO:2000810, GO:2000647, GO:1902230, GO:0090090, GO:0071479, GO:0071364, GO:0070563, GO:0060693, GO:0060536, GO:0060429, GO:0060021, GO:0060021, GO:0050872, GO:0045667, GO:0045600, GO:0045600, GO:0044319, GO:0043518, GO:0043473, GO:0043473, GO:0043066, GO:0042981, GO:0036120, GO:0035921, GO:0035921, GO:0035066, GO:0033629, GO:0032642, GO:0032331, GO:0030335, GO:…	negative regulation of extrinsic apoptotic signaling pathway in absence of ligand, positive regulation of endothelial cell chemotaxis, negative regulation of anoikis, regulation of bicellular tight junction assembly, negative regulation of stem cell proliferation, negative regulation of intrinsic apoptotic signaling pathway in response to DNA damage, negative regulation of canonical Wnt signaling…
ENSMUSG00000022868	49.1408	-5.54158	1.41436	-3.91807	8.92602e-05	0.00934187	chr16	22892042	22899438	+	Ahsg	protein_coding		11625	GO:0062023, GO:0032991, GO:0031012, GO:0005794, GO:0005615, GO:0005576,	collagen-containing extracellular matrix, protein-containing complex, extracellular matrix, Golgi apparatus, extracellular space, extracellular region,	GO:0030294, GO:0004869, GO:0004866,	receptor signaling protein tyrosine kinase inhibitor activity, cysteine-type endopeptidase inhibitor activity, endopeptidase inhibitor activity,	GO:0065003, GO:0050766, GO:0050727, GO:0046627, GO:0045780, GO:0030502, GO:0030502, GO:0030308, GO:0010951, GO:0008584, GO:0006953, GO:0001503,	protein-containing complex assembly, positive regulation of phagocytosis, regulation of inflammatory response, negative regulation of insulin receptor signaling pathway, positive regulation of bone resorption, negative regulation of bone mineralization, negative regulation of bone mineralization, negative regulation of cell growth, negative regulation of endopeptidase activity, male gonad develop…
ENSMUSG00000022887	1466.81	-1.72292	0.357137	-4.82426	1.40521e-06	0.000797921	chr16	23451785	23520590	-	Masp1	protein_coding		17174	GO:0005829, GO:0005654, GO:0005615, GO:0005615, GO:0005615, GO:0005576,	cytosol, nucleoplasm, extracellular space, extracellular space, extracellular space, extracellular region,	GO:0048306, GO:0046872, GO:0042803, GO:0016787, GO:0008236, GO:0008233, GO:0005509, GO:0004252, GO:0004252, GO:0004252,	calcium-dependent protein binding, metal ion binding, protein homodimerization activity, hydrolase activity, serine-type peptidase activity, peptidase activity, calcium ion binding, serine-type endopeptidase activity, serine-type endopeptidase activity, serine-type endopeptidase activity,	GO:0045916, GO:0045087, GO:0006508, GO:0006508, GO:0002376, GO:0001867, GO:0001867, GO:0001867,	negative regulation of complement activation, innate immune response, proteolysis, proteolysis, immune system process, complement activation, lectin pathway, complement activation, lectin pathway, complement activation, lectin pathway,
ENSMUSG00000022893	3170.27	-1.51734	0.298992	-5.07486	3.87774e-07	0.000333836	chr16	85793827	85803113	-	Adamts1	protein_coding	This gene encodes a member of the ADAMTS (a disintegrin and metalloproteinase with thrombospondin motif) family and preproprotein that is proteolytically processed to generate a mature protein product. This secreted protein product plays an important role in ovulation, likely through its cleavage of the extracellular matrix component versican. The encoded protein may enhance tumorigenesis in a mo…	11504	GO:0062023, GO:0031410, GO:0031012, GO:0031012, GO:0005604, GO:0005576,	collagen-containing extracellular matrix, cytoplasmic vesicle, extracellular matrix, extracellular matrix, basement membrane, extracellular region,	GO:0046872, GO:0016787, GO:0008270, GO:0008237, GO:0008233, GO:0008201, GO:0005515, GO:0004222, GO:0004222, GO:0004222, GO:0004222,	metal ion binding, hydrolase activity, zinc ion binding, metallopeptidase activity, peptidase activity, heparin binding, protein binding, metalloendopeptidase activity, metalloendopeptidase activity, metalloendopeptidase activity, metalloendopeptidase activity,	GO:1904754, GO:1904707, GO:1900087, GO:0060347, GO:0030198, GO:0016525, GO:0010976, GO:0006508, GO:0006508, GO:0001822, GO:0001542,	positive regulation of vascular associated smooth muscle cell migration, positive regulation of vascular associated smooth muscle cell proliferation, positive regulation of G1/S transition of mitotic cell cycle, heart trabecula formation, extracellular matrix organization, negative regulation of angiogenesis, positive regulation of neuron projection development, proteolysis, proteolysis, kidney d…
ENSMUSG00000022894	311.225	-1.19993	0.340787	-3.52105	0.000429849	0.0238004	chr16	85858170	85901125	-	Adamts5	protein_coding	This gene encodes a member of 'a disintegrin and metalloproteinase with thrombospondin motifs' (ADAMTS) family of multi-domain matrix-associated metalloendopeptidases that have diverse roles in tissue morphogenesis and pathophysiological remodeling, in inflammation and in vascular biology. The encoded preproprotein undergoes proteolytic processing to generate an active, zinc-dependent aggrecanase…	23794	GO:0062023, GO:0031012, GO:0005615, GO:0005615, GO:0005576,	collagen-containing extracellular matrix, extracellular matrix, extracellular space, extracellular space, extracellular region,	GO:0050840, GO:0046872, GO:0016787, GO:0008270, GO:0008237, GO:0008233, GO:0008201, GO:0004222, GO:0004175,	extracellular matrix binding, metal ion binding, hydrolase activity, zinc ion binding, metallopeptidase activity, peptidase activity, heparin binding, metalloendopeptidase activity, endopeptidase activity,	GO:0120163, GO:0042742, GO:0030198, GO:0022617, GO:0007520, GO:0006508, GO:0006508,	negative regulation of cold-induced thermogenesis, defense response to bacterium, extracellular matrix organization, extracellular matrix disassembly, myoblast fusion, proteolysis, proteolysis,
ENSMUSG00000023008	1960.88	-1.64968	0.447028	-3.69033	0.000223962	0.0156184	chr15	99317225	99370482	-	Fmnl3	protein_coding		22379	GO:0043231, GO:0016020, GO:0005886, GO:0005829, GO:0005829, GO:0005794, GO:0005737,	intracellular membrane-bounded organelle, membrane, plasma membrane, cytosol, cytosol, Golgi apparatus, cytoplasm,	GO:0051015, GO:0032794, GO:0031267, GO:0005515, GO:0003779,	actin filament binding, GTPase activating protein binding, small GTPase binding, protein binding, actin binding,	GO:0030866, GO:0030036, GO:0022604, GO:0016477, GO:0016477, GO:0016043, GO:0008360, GO:0008360, GO:0007275, GO:0007010, GO:0001525,	cortical actin cytoskeleton organization, actin cytoskeleton organization, regulation of cell morphogenesis, cell migration, cell migration, cellular component organization, regulation of cell shape, regulation of cell shape, multicellular organism development, cytoskeleton organization, angiogenesis,
ENSMUSG00000023009	299.054	-1.66725	0.496843	-3.35569	0.000791671	0.0343955	chr15	99422035	99457748	-	Nckap5l	protein_coding		380969	GO:0035371, GO:0035371, GO:0005874, GO:0005856, GO:0005813, GO:0005737,	microtubule plus-end, microtubule plus-end, microtubule, cytoskeleton, centrosome, cytoplasm,	GO:0003674,	molecular_function,	GO:0007019, GO:0007019, GO:0001578, GO:0001578,	microtubule depolymerization, microtubule depolymerization, microtubule bundle formation, microtubule bundle formation,
ENSMUSG00000023034	1662.84	-1.73382	0.414157	-4.18638	2.83433e-05	0.0045295	chr15	101266846	101274792	+	Nr4a1	protein_coding		15370	GO:0031965, GO:0005829, GO:0005739, GO:0005737, GO:0005667, GO:0005667, GO:0005654, GO:0005634, GO:0005634, GO:0005634,	nuclear membrane, cytosol, mitochondrion, cytoplasm, transcription regulator complex, transcription regulator complex, nucleoplasm, nucleus, nucleus, nucleus,	GO:1990837, GO:0046982, GO:0046872, GO:0043565, GO:0042802, GO:0035259, GO:0035259, GO:0008270, GO:0005515, GO:0004879, GO:0003700, GO:0003677, GO:0001228, GO:0001228, GO:0000981, GO:0000978,	sequence-specific double-stranded DNA binding, protein heterodimerization activity, metal ion binding, sequence-specific DNA binding, identical protein binding, glucocorticoid receptor binding, glucocorticoid receptor binding, zinc ion binding, protein binding, nuclear receptor activity, DNA-binding transcription factor activity, DNA binding, DNA-binding transcription activator activity, RNA poly…	GO:0071376, GO:0071376, GO:0071310, GO:0061469, GO:0045944, GO:0045944, GO:0045944, GO:0045944, GO:0045944, GO:0045893, GO:0045786, GO:0045444, GO:0044344, GO:0043154, GO:0043065, GO:0035924, GO:0035914, GO:0035767, GO:0014860, GO:0010035, GO:0006915, GO:0006357, GO:0006355, GO:0002042, GO:0001975, GO:0001938,	cellular response to corticotropin-releasing hormone stimulus, cellular response to corticotropin-releasing hormone stimulus, cellular response to organic substance, regulation of type B pancreatic cell proliferation, positive regulation of transcription by RNA polymerase II, positive regulation of transcription by RNA polymerase II, positive regulation of transcription by RNA polymerase II, posi…
ENSMUSG00000023800	407.98	-1.07802	0.319662	-3.37237	0.000745231	0.0330656	chr17	3326573	3519397	+	Tiam2	protein_coding		24001	GO:0045202, GO:0042995, GO:0016020, GO:0016020, GO:0005737,	synapse, cell projection, membrane, membrane, cytoplasm,	GO:0005515, GO:0005096, GO:0005085,	protein binding, GTPase activator activity, guanyl-nucleotide exchange factor activity,	GO:0090630, GO:0050772, GO:0035556, GO:0007264, GO:0007165,	activation of GTPase activity, positive regulation of axonogenesis, intracellular signal transduction, small GTPase mediated signal transduction, signal transduction,
ENSMUSG00000023809	121.59	-2.08889	0.500186	-4.17623	2.96379e-05	0.00461564	chr17	7170115	7303313	+	Rps6ka2	protein_coding		20112	GO:0072687, GO:0005819, GO:0005737, GO:0005737, GO:0005737, GO:0005654, GO:0005654, GO:0005654, GO:0005634,	meiotic spindle, spindle, cytoplasm, cytoplasm, cytoplasm, nucleoplasm, nucleoplasm, nucleoplasm, nucleus,	GO:0106311, GO:0106310, GO:0016740, GO:0016301, GO:0005524, GO:0005515, GO:0004712, GO:0004711, GO:0004711, GO:0004674, GO:0004674, GO:0004672, GO:0000287, GO:0000166,	protein threonine kinase activity, protein serine kinase activity, transferase activity, kinase activity, ATP binding, protein binding, protein serine/threonine/tyrosine kinase activity, ribosomal protein S6 kinase activity, ribosomal protein S6 kinase activity, protein serine/threonine kinase activity, protein serine/threonine kinase activity, protein kinase activity, magnesium ion binding, nucl…	GO:0071322, GO:0070613, GO:0070613, GO:0060047, GO:0045835, GO:0045786, GO:0043065, GO:0035556, GO:0018105, GO:0018105, GO:0016310, GO:0010659, GO:0010628, GO:0008285, GO:0007507, GO:0006468, GO:0002035, GO:0001556,	cellular response to carbohydrate stimulus, regulation of protein processing, regulation of protein processing, heart contraction, negative regulation of meiotic nuclear division, negative regulation of cell cycle, positive regulation of apoptotic process, intracellular signal transduction, peptidyl-serine phosphorylation, peptidyl-serine phosphorylation, phosphorylation, cardiac muscle cell apop…
ENSMUSG00000023830	4381.58	-1.45172	0.441596	-3.28744	0.00101101	0.0405744	chr17	12682406	12769664	-	Igf2r	protein_coding		16004	GO:0048471, GO:0030140, GO:0030139, GO:0030118, GO:0016021, GO:0016020, GO:0010008, GO:0009986, GO:0005886, GO:0005886, GO:0005802, GO:0005802, GO:0005802, GO:0005794, GO:0005770, GO:0005770, GO:0005769, GO:0005768, GO:0005641, GO:0005634, GO:0005615,	perinuclear region of cytoplasm, trans-Golgi network transport vesicle, endocytic vesicle, clathrin coat, integral component of membrane, membrane, endosome membrane, cell surface, plasma membrane, plasma membrane, trans-Golgi network, trans-Golgi network, trans-Golgi network, Golgi apparatus, late endosome, late endosome, early endosome, endosome, nuclear envelope lumen, nucleus, extracellular s…	GO:1905394, GO:0051219, GO:0042802, GO:0038023, GO:0031995, GO:0019899, GO:0005537, GO:0005520, GO:0005520, GO:0005515, GO:0001972, GO:0001965,	retromer complex binding, phosphoprotein binding, identical protein binding, signaling receptor activity, insulin-like growth factor II binding, enzyme binding, mannose binding, insulin-like growth factor binding, insulin-like growth factor binding, protein binding, retinoic acid binding, G-protein alpha-subunit binding,	GO:0044794, GO:0043065, GO:0042981, GO:0032526, GO:0007186, GO:0007041, GO:0001889,	positive regulation by host of viral process, positive regulation of apoptotic process, regulation of apoptotic process, response to retinoic acid, G protein-coupled receptor signaling pathway, lysosomal transport, liver development,
ENSMUSG00000023885	38312.4	-2.18993	0.549358	-3.98634	6.70994e-05	0.00765278	chr17	14665500	14694262	-	Thbs2	protein_coding		21826	GO:0062023, GO:0031091, GO:0031012, GO:0005604, GO:0005576,	collagen-containing extracellular matrix, platelet alpha granule, extracellular matrix, basement membrane, extracellular region,	GO:0008201, GO:0005515, GO:0005509,	heparin binding, protein binding, calcium ion binding,	GO:0051965, GO:0016525, GO:0016525, GO:0016525, GO:0007155, GO:0007155,	positive regulation of synapse assembly, negative regulation of angiogenesis, negative regulation of angiogenesis, negative regulation of angiogenesis, cell adhesion, cell adhesion,
ENSMUSG00000024027	1049.95	-2.26332	0.436065	-5.19034	2.09915e-07	0.000233426	chr17	30901867	30936510	+	Glp1r	protein_coding		14652	GO:0016021, GO:0016020, GO:0005887, GO:0005886, GO:0005886,	integral component of membrane, membrane, integral component of plasma membrane, plasma membrane, plasma membrane,	GO:0044508, GO:0044508, GO:0038023, GO:0017046, GO:0017046, GO:0008528, GO:0008528, GO:0004967, GO:0004930, GO:0004888, GO:0001653,	glucagon-like peptide 1 receptor activity, glucagon-like peptide 1 receptor activity, signaling receptor activity, peptide hormone binding, peptide hormone binding, G protein-coupled peptide receptor activity, G protein-coupled peptide receptor activity, glucagon receptor activity, G protein-coupled receptor activity, transmembrane signaling receptor activity, peptide receptor activity,	GO:1990911, GO:0051924, GO:0051209, GO:0046879, GO:0045944, GO:0045823, GO:0045777, GO:0045777, GO:0045777, GO:0045597, GO:0043524, GO:0043066, GO:0032024, GO:0030073, GO:0019933, GO:0009749, GO:0008306, GO:0008284, GO:0008016, GO:0007631, GO:0007613, GO:0007611, GO:0007611, GO:0007218, GO:0007204, GO:0007189, GO:0007188, GO:0007186, GO:0007186, GO:0007166, GO:0007165,	response to psychosocial stress, regulation of calcium ion transport, release of sequestered calcium ion into cytosol, hormone secretion, positive regulation of transcription by RNA polymerase II, positive regulation of heart contraction, positive regulation of blood pressure, positive regulation of blood pressure, positive regulation of blood pressure, positive regulation of cell differentiation…
ENSMUSG00000024042	644.533	-1.6034	0.477094	-3.36076	0.000777276	0.0341183	chr17	31844248	31855792	-	Sik1	protein_coding		17691	GO:0005829, GO:0005737, GO:0005737, GO:0005737, GO:0005634, GO:0005634,	cytosol, cytoplasm, cytoplasm, cytoplasm, nucleus, nucleus,	GO:0106311, GO:0106310, GO:0071889, GO:0046872, GO:0042826, GO:0019901, GO:0019901, GO:0016740, GO:0016301, GO:0008140, GO:0005524, GO:0005524, GO:0005515, GO:0004674, GO:0004674, GO:0004674, GO:0004672, GO:0000287, GO:0000287, GO:0000166,	protein threonine kinase activity, protein serine kinase activity, 14-3-3 protein binding, metal ion binding, histone deacetylase binding, protein kinase binding, protein kinase binding, transferase activity, kinase activity, cAMP response element binding protein binding, ATP binding, ATP binding, protein binding, protein serine/threonine kinase activity, protein serine/threonine kinase activity,…	GO:0055007, GO:0048511, GO:0045721, GO:0045595, GO:0043276, GO:0043153, GO:0042149, GO:0035556, GO:0035556, GO:0032792, GO:0032792, GO:0030154, GO:0016310, GO:0010868, GO:0010830, GO:0007346, GO:0007275, GO:0007049, GO:0006468, GO:0006468, GO:0006468, GO:0006468, GO:0002028, GO:0000122,	cardiac muscle cell differentiation, rhythmic process, negative regulation of gluconeogenesis, regulation of cell differentiation, anoikis, entrainment of circadian clock by photoperiod, cellular response to glucose starvation, intracellular signal transduction, intracellular signal transduction, negative regulation of CREB transcription factor activity, negative regulation of CREB transcription …
ENSMUSG00000024073	5674.23	-1.16962	0.283209	-4.12986	3.62981e-05	0.00523688	chr17	74528295	74703356	+	Birc6	protein_coding		12211	GO:0030496, GO:0016020, GO:0005856, GO:0005815, GO:0005802, GO:0005794, GO:0005768, GO:0005737, GO:0005634, GO:0000922,	midbody, membrane, cytoskeleton, microtubule organizing center, trans-Golgi network, Golgi apparatus, endosome, cytoplasm, nucleus, spindle pole,	GO:0061631, GO:0061631, GO:0030414, GO:0016740, GO:0005515, GO:0004869, GO:0004869, GO:0004842,	ubiquitin conjugating enzyme activity, ubiquitin conjugating enzyme activity, peptidase inhibitor activity, transferase activity, protein binding, cysteine-type endopeptidase inhibitor activity, cysteine-type endopeptidase inhibitor activity, ubiquitin-protein transferase activity,	GO:2001237, GO:0060712, GO:0060711, GO:0051301, GO:0043066, GO:0043066, GO:0043066, GO:0042127, GO:0032465, GO:0016567, GO:0010466, GO:0008284, GO:0007049, GO:0006915, GO:0006915, GO:0006511, GO:0001890,	negative regulation of extrinsic apoptotic signaling pathway, spongiotrophoblast layer development, labyrinthine layer development, cell division, negative regulation of apoptotic process, negative regulation of apoptotic process, negative regulation of apoptotic process, regulation of cell population proliferation, regulation of cytokinesis, protein ubiquitination, negative regulation of peptida…
ENSMUSG00000024098	5590.13	-1.14882	0.24459	-4.69693	2.64099e-06	0.00106792	chr17	65923066	65951187	-	Twsg1	protein_coding		65960	GO:0005615, GO:0005615, GO:0005576,	extracellular space, extracellular space, extracellular region,	GO:0050431, GO:0005515,	transforming growth factor beta binding, protein binding,	GO:2000562, GO:2000515, GO:0045668, GO:0043010, GO:0030900, GO:0030900, GO:0030514, GO:0030514, GO:0030513, GO:0030510, GO:0030509, GO:0030154, GO:0030097, GO:0010862, GO:0009888, GO:0009790, GO:0007435, GO:0007275, GO:0007179, GO:0001818, GO:0001707, GO:0001503,	negative regulation of CD4-positive, alpha-beta T cell proliferation, negative regulation of CD4-positive, alpha-beta T cell activation, negative regulation of osteoblast differentiation, camera-type eye development, forebrain development, forebrain development, negative regulation of BMP signaling pathway, negative regulation of BMP signaling pathway, positive regulation of BMP signaling pathway…
ENSMUSG00000024238	979.142	-1.28626	0.351226	-3.66221	0.000250053	0.016724	chr18	5591860	5775467	+	Zeb1	protein_coding		21417	GO:0005829, GO:0005654, GO:0005634, GO:0005634,	cytosol, nucleoplasm, nucleus, nucleus,	GO:0070888, GO:0046872, GO:0043565, GO:0005515, GO:0003690, GO:0003682, GO:0003682, GO:0003677, GO:0001227, GO:0001227, GO:0000981, GO:0000978,	E-box binding, metal ion binding, sequence-specific DNA binding, protein binding, double-stranded DNA binding, chromatin binding, chromatin binding, DNA binding, DNA-binding transcription repressor activity, RNA polymerase II-specific, DNA-binding transcription repressor activity, RNA polymerase II-specific, DNA-binding transcription factor activity, RNA polymerase II-specific, RNA polymerase II …	GO:0090103, GO:0071230, GO:0051216, GO:0051150, GO:0048856, GO:0048752, GO:0048704, GO:0048598, GO:0048596, GO:0048513, GO:0045944, GO:0045944, GO:0045944, GO:0045892, GO:0045892, GO:0045666, GO:0045602, GO:0033081, GO:0030857, GO:0030154, GO:0017015, GO:0010464, GO:0008285, GO:0007417, GO:0007399, GO:0007389, GO:0006357, GO:0000122, GO:0000122,	cochlea morphogenesis, cellular response to amino acid stimulus, cartilage development, regulation of smooth muscle cell differentiation, anatomical structure development, semicircular canal morphogenesis, embryonic skeletal system morphogenesis, embryonic morphogenesis, embryonic camera-type eye morphogenesis, animal organ development, positive regulation of transcription by RNA polymerase II, p…
ENSMUSG00000024427	1804.99	-1.53954	0.398839	-3.86005	0.000113366	0.0108279	chr18	38586268	38601268	-	Spry4	protein_coding		24066	GO:0042995, GO:0016020, GO:0005886, GO:0005829, GO:0005737,	cell projection, membrane, plasma membrane, cytosol, cytoplasm,	GO:0005515, GO:0004860,	protein binding, protein kinase inhibitor activity,	GO:1990830, GO:1900025, GO:0070373, GO:0048513, GO:0046580, GO:0043407, GO:0043407, GO:0040037, GO:0009966, GO:0007275, GO:0007275,	cellular response to leukemia inhibitory factor, negative regulation of substrate adhesion-dependent cell spreading, negative regulation of ERK1 and ERK2 cascade, animal organ development, negative regulation of Ras protein signal transduction, negative regulation of MAP kinase activity, negative regulation of MAP kinase activity, negative regulation of fibroblast growth factor receptor signaling…
ENSMUSG00000024538	3101.99	-1.08985	0.311744	-3.49596	0.000472352	0.0250619	chr18	53406341	53418007	-	Ppic	protein_coding		19038	GO:0043231, GO:0005737,	intracellular membrane-bounded organelle, cytoplasm,	GO:0016853, GO:0016018, GO:0016018, GO:0005515, GO:0003755, GO:0003755, GO:0003755,	isomerase activity, cyclosporin A binding, cyclosporin A binding, protein binding, peptidyl-prolyl cis-trans isomerase activity, peptidyl-prolyl cis-trans isomerase activity, peptidyl-prolyl cis-trans isomerase activity,	GO:0006457, GO:0000413, GO:0000413, GO:0000413,	protein folding, protein peptidyl-prolyl isomerization, protein peptidyl-prolyl isomerization, protein peptidyl-prolyl isomerization,
ENSMUSG00000024827	115.16	-1.94246	0.536209	-3.62258	0.000291682	0.0185786	chr19	30098449	30175418	-	Gldc	protein_coding		104174	GO:0005960, GO:0005886, GO:0005739, GO:0005739, GO:0005739, GO:0005654,	glycine cleavage complex, plasma membrane, mitochondrion, mitochondrion, mitochondrion, nucleoplasm,	GO:0042803, GO:0030170, GO:0016829, GO:0016594, GO:0016491, GO:0004375, GO:0004375, GO:0003824,	protein homodimerization activity, pyridoxal phosphate binding, lyase activity, glycine binding, oxidoreductase activity, glycine dehydrogenase (decarboxylating) activity, glycine dehydrogenase (decarboxylating) activity, catalytic activity,	GO:1990830, GO:0019464, GO:0019464, GO:0006546, GO:0006544, GO:0006520,	cellular response to leukemia inhibitory factor, glycine decarboxylation via glycine cleavage system, glycine decarboxylation via glycine cleavage system, glycine catabolic process, glycine metabolic process, cellular amino acid metabolic process,
ENSMUSG00000025006	694.217	-1.75592	0.420494	-4.17585	2.96872e-05	0.00461564	chr19	40295049	40402267	-	Sorbs1	protein_coding		20411	GO:0045202, GO:0045121, GO:0030055, GO:0030054, GO:0016600, GO:0016363, GO:0016020, GO:0005925, GO:0005912, GO:0005886, GO:0005856, GO:0005829, GO:0005813, GO:0005737, GO:0005634, GO:0005634, GO:0001725,	synapse, membrane raft, cell-substrate junction, cell junction, flotillin complex, nuclear matrix, membrane, focal adhesion, adherens junction, plasma membrane, cytoskeleton, cytosol, centrosome, cytoplasm, nucleus, nucleus, stress fiber,	GO:0031625, GO:0030159, GO:0030159, GO:0019901, GO:0008134, GO:0005515, GO:0005158, GO:0005158, GO:0005158,	ubiquitin protein ligase binding, signaling receptor complex adaptor activity, signaling receptor complex adaptor activity, protein kinase binding, transcription factor binding, protein binding, insulin receptor binding, insulin receptor binding, insulin receptor binding,	GO:1904393, GO:1903078, GO:0095500, GO:0048041, GO:0046889, GO:0046628, GO:0046326, GO:0046326, GO:0045725, GO:0043149, GO:0032869, GO:0008286,	regulation of skeletal muscle acetylcholine-gated channel clustering, positive regulation of protein localization to plasma membrane, acetylcholine receptor signaling pathway, focal adhesion assembly, positive regulation of lipid biosynthetic process, positive regulation of insulin receptor signaling pathway, positive regulation of glucose import, positive regulation of glucose import, positive r…
ENSMUSG00000025270	146.563	-3.9908	1.03242	-3.86547	0.000110876	0.0106825	chrX	150547375	150570638	+	Alas2	protein_coding		11656	GO:0005759, GO:0005743, GO:0005739, GO:0005739, GO:0005739,	mitochondrial matrix, mitochondrial inner membrane, mitochondrion, mitochondrion, mitochondrion,	GO:0120225, GO:0030170, GO:0016746, GO:0016740, GO:0003870, GO:0003870, GO:0003870, GO:0003824,	coenzyme A binding, pyridoxal phosphate binding, acyltransferase activity, transferase activity, 5-aminolevulinate synthase activity, 5-aminolevulinate synthase activity, 5-aminolevulinate synthase activity, catalytic activity,	GO:0048821, GO:0042541, GO:0042541, GO:0033014, GO:0030218, GO:0009058, GO:0006879, GO:0006783, GO:0006783, GO:0006778, GO:0001666,	erythrocyte development, hemoglobin biosynthetic process, hemoglobin biosynthetic process, tetrapyrrole biosynthetic process, erythrocyte differentiation, biosynthetic process, cellular iron ion homeostasis, heme biosynthetic process, heme biosynthetic process, porphyrin-containing compound metabolic process, response to hypoxia,
ENSMUSG00000025355	5199.23	-2.03303	0.528029	-3.85023	0.000118009	0.0110367	chr10	128790953	128800824	+	Mmp19	protein_coding	This gene encodes a member of the matrix metalloproteinase family of extracellular matrix-degrading enzymes that are involved in tissue remodeling, wound repair, progression of atherosclerosis and tumor invasion. The encoded preproprotein undergoes proteolytic processing to generate a mature, zinc-dependent endopeptidase enzyme. Mice lacking the encoded protein develop a diet-induced obesity due …	58223	GO:0031225, GO:0031012, GO:0016020, GO:0005886, GO:0005615, GO:0005615, GO:0005576, GO:0005576,	anchored component of membrane, extracellular matrix, membrane, plasma membrane, extracellular space, extracellular space, extracellular region, extracellular region,	GO:0046872, GO:0016787, GO:0008270, GO:0008237, GO:0008233, GO:0004222, GO:0004222, GO:0004222,	metal ion binding, hydrolase activity, zinc ion binding, metallopeptidase activity, peptidase activity, metalloendopeptidase activity, metalloendopeptidase activity, metalloendopeptidase activity,	GO:0030574, GO:0030198, GO:0030154, GO:0007275, GO:0001525,	collagen catabolic process, extracellular matrix organization, cell differentiation, multicellular organism development, angiogenesis,
ENSMUSG00000025867	869.032	-1.58679	0.419337	-3.78405	0.000154298	0.0129494	chr13	54371349	54383917	+	Cplx2	protein_coding		12890	GO:0098978, GO:0098978, GO:0098794, GO:0098793, GO:0098793, GO:0070033, GO:0045202, GO:0044305, GO:0043195, GO:0043025, GO:0042995, GO:0031201, GO:0031201, GO:0030425, GO:0030054, GO:0005737, GO:0005634,	glutamatergic synapse, glutamatergic synapse, postsynapse, presynapse, presynapse, synaptobrevin 2-SNAP-25-syntaxin-1a-complexin II complex, synapse, calyx of Held, terminal bouton, neuronal cell body, cell projection, SNARE complex, SNARE complex, dendrite, cell junction, cytoplasm, nucleus,	GO:0048306, GO:0019905, GO:0017075, GO:0000149, GO:0000149,	calcium-dependent protein binding, syntaxin binding, syntaxin-1 binding, SNARE binding, SNARE binding,	GO:0046928, GO:0043303, GO:0031915, GO:0031630, GO:0031630, GO:0030154, GO:0016079, GO:0016079, GO:0007399, GO:0006887, GO:0006836, GO:0006836,	regulation of neurotransmitter secretion, mast cell degranulation, positive regulation of synaptic plasticity, regulation of synaptic vesicle fusion to presynaptic active zone membrane, regulation of synaptic vesicle fusion to presynaptic active zone membrane, cell differentiation, synaptic vesicle exocytosis, synaptic vesicle exocytosis, nervous system development, exocytosis, neurotransmitter t…
ENSMUSG00000025978	627.134	-2.18848	0.443401	-4.93565	7.98822e-07	0.000574793	chr1	55170159	55226782	-	Rftn2	protein_coding		74013	GO:0016020, GO:0005886,	membrane, plasma membrane,	GO:0003674,	molecular_function,	GO:0043330, GO:0033227,	response to exogenous dsRNA, dsRNA transport,
ENSMUSG00000026068	2734.55	-1.2175	0.369218	-3.2975	0.000975497	0.0397341	chr1	40515362	40551705	+	Il18rap	protein_coding	Interleukin-18 (or interferon-gamma inducing factor) is a proinflammatory cytokine that induces cell-mediated immunity following microbial infection. This gene encodes a member of the interleukin-1 receptor family. The encoded protein is an accessory subunit of the receptor for interleukin-18 and mediates signaling through this cytokine. Mice lacking this gene exhibit a defective cell-mediated im…	16174	GO:0045092, GO:0016021, GO:0016020, GO:0005886,	interleukin-18 receptor complex, integral component of membrane, membrane, plasma membrane,	GO:0061809, GO:0050135, GO:0042008, GO:0042008, GO:0016787, GO:0004908,	NAD+ nucleotidase, cyclic ADP-ribose generating, NAD(P)+ nucleosidase activity, interleukin-18 receptor activity, interleukin-18 receptor activity, hydrolase activity, interleukin-1 receptor activity,	GO:0071351, GO:0051092, GO:0051092, GO:0045954, GO:0042119, GO:0035744, GO:0035655, GO:0035655, GO:0035655, GO:0032635, GO:0032609, GO:0008283, GO:0007165, GO:0006954,	cellular response to interleukin-18, positive regulation of NF-kappaB transcription factor activity, positive regulation of NF-kappaB transcription factor activity, positive regulation of natural killer cell mediated cytotoxicity, neutrophil activation, T-helper 1 cell cytokine production, interleukin-18-mediated signaling pathway, interleukin-18-mediated signaling pathway, interleukin-18-mediate…
ENSMUSG00000026072	2048.28	-1.18284	0.366903	-3.22385	0.00126481	0.0466119	chr1	40225080	40317257	+	Il1r1	protein_coding		16177	GO:0032991, GO:0030424, GO:0016021, GO:0016020, GO:0014069, GO:0009986, GO:0009986, GO:0009897, GO:0005886, GO:0005634, GO:0005615, GO:0005576,	protein-containing complex, axon, integral component of membrane, membrane, postsynaptic density, cell surface, cell surface, external side of plasma membrane, plasma membrane, nucleus, extracellular space, extracellular region,	GO:0061809, GO:0050135, GO:0035255, GO:0019966, GO:0019966, GO:0016787, GO:0005515, GO:0005161, GO:0004909, GO:0004908, GO:0004908, GO:0004908, GO:0004908, GO:0002020,	NAD+ nucleotidase, cyclic ADP-ribose generating, NAD(P)+ nucleosidase activity, ionotropic glutamate receptor binding, interleukin-1 binding, interleukin-1 binding, hydrolase activity, protein binding, platelet-derived growth factor receptor binding, interleukin-1, type I, activating receptor activity, interleukin-1 receptor activity, interleukin-1 receptor activity, interleukin-1 receptor activi…	GO:2001224, GO:2000661, GO:2000556, GO:2000391, GO:0070555, GO:0070498, GO:0070498, GO:0070498, GO:0050727, GO:0050727, GO:0032729, GO:0019221, GO:0010286, GO:0009314, GO:0007165, GO:0006954,	positive regulation of neuron migration, positive regulation of interleukin-1-mediated signaling pathway, positive regulation of T-helper 1 cell cytokine production, positive regulation of neutrophil extravasation, response to interleukin-1, interleukin-1-mediated signaling pathway, interleukin-1-mediated signaling pathway, interleukin-1-mediated signaling pathway, regulation of inflammatory resp…
ENSMUSG00000026074	8171.41	-1.61397	0.435756	-3.70384	0.00021236	0.0151264	chr1	39900913	40026310	+	Map4k4	protein_coding		26921	GO:0005925, GO:0005925, GO:0005737, GO:0005737,	focal adhesion, focal adhesion, cytoplasm, cytoplasm,	GO:0106311, GO:0106310, GO:0016740, GO:0016301, GO:0008017, GO:0005524, GO:0005524, GO:0005515, GO:0004674, GO:0004674, GO:0004674, GO:0004672, GO:0004111, GO:0000166,	protein threonine kinase activity, protein serine kinase activity, transferase activity, kinase activity, microtubule binding, ATP binding, ATP binding, protein binding, protein serine/threonine kinase activity, protein serine/threonine kinase activity, protein serine/threonine kinase activity, protein kinase activity, creatine kinase activity, nucleotide binding,	GO:0120183, GO:0051894, GO:0051549, GO:0048812, GO:0046330, GO:0046328, GO:0043547, GO:0043408, GO:0043066, GO:0035556, GO:0035556, GO:0032147, GO:0032014, GO:0030335, GO:0016310, GO:0006468, GO:0006468, GO:0006468, GO:0000165,	positive regulation of focal adhesion disassembly, positive regulation of focal adhesion assembly, positive regulation of keratinocyte migration, neuron projection morphogenesis, positive regulation of JNK cascade, regulation of JNK cascade, positive regulation of GTPase activity, regulation of MAPK cascade, negative regulation of apoptotic process, intracellular signal transduction, intracellula…
ENSMUSG00000026193	37428.3	-2.70869	0.564782	-4.796	1.61866e-06	0.000863975	chr1	71585520	71653200	-	Fn1	protein_coding		14268	GO:0070062, GO:0062023, GO:0062023, GO:0062023, GO:0031012, GO:0031012, GO:0031012, GO:0016324, GO:0005793, GO:0005615, GO:0005615, GO:0005615, GO:0005604, GO:0005604, GO:0005577, GO:0005576,	extracellular exosome, collagen-containing extracellular matrix, collagen-containing extracellular matrix, collagen-containing extracellular matrix, extracellular matrix, extracellular matrix, extracellular matrix, apical plasma membrane, endoplasmic reticulum-Golgi intermediate compartment, extracellular space, extracellular space, extracellular space, basement membrane, basement membrane, fibri…	GO:0097718, GO:0051087, GO:0045340, GO:0043394, GO:0043394, GO:0042802, GO:0019899, GO:0016504, GO:0008201, GO:0008022, GO:0005515, GO:0005201, GO:0005178, GO:0005178, GO:0005102, GO:0005102, GO:0002020,	disordered domain specific binding, chaperone binding, mercury ion binding, proteoglycan binding, proteoglycan binding, identical protein binding, enzyme binding, peptidase activator activity, heparin binding, protein C-terminus binding, protein binding, extracellular matrix structural constituent, integrin binding, integrin binding, signaling receptor binding, signaling receptor binding, proteas…	GO:1904237, GO:1901166, GO:0072378, GO:0071635, GO:0071347, GO:0071288, GO:0070527, GO:0070372, GO:0051702, GO:0050921, GO:0048146, GO:0045773, GO:0043066, GO:0042060, GO:0035987, GO:0034446, GO:0033622, GO:0032966, GO:0030335, GO:0030198, GO:0018149, GO:0014068, GO:0010628, GO:0010468, GO:0008360, GO:0008347, GO:0008284, GO:0007507, GO:0007399, GO:0007229, GO:0007161, GO:0007160, GO:0007160, GO:…	positive regulation of substrate-dependent cell migration, cell attachment to substrate, neural crest cell migration involved in autonomic nervous system development, blood coagulation, fibrin clot formation, negative regulation of transforming growth factor beta production, cellular response to interleukin-1, cellular response to mercury ion, platelet aggregation, regulation of ERK1 and ERK2 cas…
ENSMUSG00000026308	36.0677	-2.34897	0.508111	-4.62295	3.7832e-06	0.00126774	chr1	91351016	91362416	+	Klhl30	protein_coding		70788	GO:0005575,	cellular_component,	GO:0003674,	molecular_function,	GO:0008150,	biological_process,
ENSMUSG00000026311	269.526	-1.1572	0.26723	-4.33034	1.48879e-05	0.00320562	chr1	91540544	91559589	+	Asb1	protein_coding		65247	GO:0000151, GO:0000151,	ubiquitin ligase complex, ubiquitin ligase complex,	GO:0061630,	ubiquitin protein ligase activity,	GO:0035556, GO:0030539, GO:0016567, GO:0016567, GO:0007275,	intracellular signal transduction, male genitalia development, protein ubiquitination, protein ubiquitination, multicellular organism development,
ENSMUSG00000026335	8839.54	-1.61616	0.282626	-5.71838	1.07544e-08	3.58768e-05	chr1	97795114	98095646	-	Pam	protein_coding		18484	GO:0048471, GO:0043204, GO:0043025, GO:0043005, GO:0031410, GO:0030667, GO:0030141, GO:0016021, GO:0016020, GO:0009986, GO:0005887, GO:0005886, GO:0005829, GO:0005802, GO:0005615, GO:0005576,	perinuclear region of cytoplasm, perikaryon, neuronal cell body, neuron projection, cytoplasmic vesicle, secretory granule membrane, secretory granule, integral component of membrane, membrane, cell surface, integral component of plasma membrane, plasma membrane, cytosol, trans-Golgi network, extracellular space, extracellular region,	GO:0046872, GO:0042802, GO:0031418, GO:0019901, GO:0016829, GO:0016715, GO:0016491, GO:0008270, GO:0005509, GO:0005507, GO:0004598, GO:0004504, GO:0004504, GO:0004504, GO:0004497, GO:0003824,	metal ion binding, identical protein binding, L-ascorbic acid binding, protein kinase binding, lyase activity, oxidoreductase activity, acting on paired donors, with incorporation or reduction of molecular oxygen, reduced ascorbate as one donor, and incorporation of one atom of oxygen, oxidoreductase activity, zinc ion binding, calcium ion binding, copper ion binding, peptidylamidoglycolate lyase…	GO:0062112, GO:0050708, GO:0042493, GO:0032956, GO:0019538, GO:0018032, GO:0010043, GO:0009404, GO:0009268, GO:0008152, GO:0006518, GO:0006518, GO:0006357, GO:0001676, GO:0001519,	fatty acid primary amide biosynthetic process, regulation of protein secretion, response to drug, regulation of actin cytoskeleton organization, protein metabolic process, protein amidation, response to zinc ion, toxin metabolic process, response to pH, metabolic process, peptide metabolic process, peptide metabolic process, regulation of transcription by RNA polymerase II, long-chain fatty acid …
ENSMUSG00000026450	147.467	-2.79732	0.584281	-4.78763	1.68759e-06	0.000872551	chr1	134111242	134151540	+	Chit1	protein_coding		71884	GO:0005764, GO:0005615, GO:0005576,	lysosome, extracellular space, extracellular region,	GO:0016798, GO:0016787, GO:0008843, GO:0008061, GO:0004568, GO:0004568, GO:0004553,	hydrolase activity, acting on glycosyl bonds, hydrolase activity, endochitinase activity, chitin binding, chitinase activity, chitinase activity, hydrolase activity, hydrolyzing O-glycosyl compounds,	GO:0008152, GO:0006032, GO:0006032, GO:0005975, GO:0005975, GO:0000272,	metabolic process, chitin catabolic process, chitin catabolic process, carbohydrate metabolic process, carbohydrate metabolic process, polysaccharide catabolic process,
ENSMUSG00000026478	8696.29	-1.86675	0.433053	-4.31066	1.62766e-05	0.00333986	chr1	153218922	153332786	-	Lamc1	protein_coding		226519	GO:0062023, GO:0062023, GO:0043259, GO:0043083, GO:0031594, GO:0031012, GO:0005606, GO:0005604, GO:0005604, GO:0005604, GO:0005576, GO:0005576,	collagen-containing extracellular matrix, collagen-containing extracellular matrix, laminin-10 complex, synaptic cleft, neuromuscular junction, extracellular matrix, laminin-1 complex, basement membrane, basement membrane, basement membrane, extracellular region, extracellular region,	GO:0043208, GO:0005515, GO:0005201, GO:0005201, GO:0005201,	glycosphingolipid binding, protein binding, extracellular matrix structural constituent, extracellular matrix structural constituent, extracellular matrix structural constituent,	GO:0065003, GO:0034446, GO:0034446, GO:0031581, GO:0031175, GO:0022617, GO:0016477, GO:0016477, GO:0009888, GO:0009887, GO:0007155,	protein-containing complex assembly, substrate adhesion-dependent cell spreading, substrate adhesion-dependent cell spreading, hemidesmosome assembly, neuron projection development, extracellular matrix disassembly, cell migration, cell migration, tissue development, animal organ morphogenesis, cell adhesion,
ENSMUSG00000026566	1168.83	-1.22822	0.327602	-3.74912	0.000177453	0.013695	chr1	165592240	165634538	-	Mpzl1	protein_coding		68481	GO:0016021, GO:0016020, GO:0005887, GO:0005886,	integral component of membrane, membrane, integral component of plasma membrane, plasma membrane,	GO:0005515,	protein binding,	GO:0030335, GO:0007165,	positive regulation of cell migration, signal transduction,
ENSMUSG00000026586	10743.1	-1.34057	0.315285	-4.25194	2.11928e-05	0.00384758	chr1	163245119	163313710	-	Prrx1	protein_coding		18933	GO:0005829, GO:0005654, GO:0005634, GO:0005634,	cytosol, nucleoplasm, nucleus, nucleus,	GO:0071837, GO:0061629, GO:0003677, GO:0001228, GO:0001228, GO:0001227, GO:0000981, GO:0000978, GO:0000978, GO:0000978,	HMG box domain binding, RNA polymerase II-specific DNA-binding transcription factor binding, DNA binding, DNA-binding transcription activator activity, RNA polymerase II-specific, DNA-binding transcription activator activity, RNA polymerase II-specific, DNA-binding transcription repressor activity, RNA polymerase II-specific, DNA-binding transcription factor activity, RNA polymerase II-specific, …	GO:0100026, GO:0097150, GO:0070570, GO:0060021, GO:0051216, GO:0051216, GO:0048844, GO:0048844, GO:0048704, GO:0048704, GO:0048701, GO:0048701, GO:0048664, GO:0045944, GO:0045880, GO:0042474, GO:0042474, GO:0042472, GO:0030326, GO:0007275, GO:0006357, GO:0006355, GO:0002053, GO:0000122, GO:0000122,	positive regulation of DNA repair by transcription from RNA polymerase II promoter, neuronal stem cell population maintenance, regulation of neuron projection regeneration, roof of mouth development, cartilage development, cartilage development, artery morphogenesis, artery morphogenesis, embryonic skeletal system morphogenesis, embryonic skeletal system morphogenesis, embryonic cranial skeleton …
ENSMUSG00000026596	2834.56	-1.34075	0.276097	-4.85608	1.1973e-06	0.000726219	chr1	156558786	156649568	+	Abl2	protein_coding		11352	GO:0098978, GO:0098978, GO:0098978, GO:0098794, GO:0098794, GO:0043197, GO:0031410, GO:0030027, GO:0015629, GO:0005856, GO:0005737, GO:0001891,	glutamatergic synapse, glutamatergic synapse, glutamatergic synapse, postsynapse, postsynapse, dendritic spine, cytoplasmic vesicle, lamellipodium, actin cytoskeleton, cytoskeleton, cytoplasm, phagocytic cup,	GO:0046872, GO:0030145, GO:0030145, GO:0016740, GO:0016301, GO:0005524, GO:0005515, GO:0004715, GO:0004713, GO:0004713, GO:0004713, GO:0004713, GO:0004713, GO:0004672, GO:0001784, GO:0000287, GO:0000287, GO:0000166,	metal ion binding, manganese ion binding, manganese ion binding, transferase activity, kinase activity, ATP binding, protein binding, non-membrane spanning protein tyrosine kinase activity, protein tyrosine kinase activity, protein tyrosine kinase activity, protein tyrosine kinase activity, protein tyrosine kinase activity, protein tyrosine kinase activity, protein kinase activity, phosphotyrosin…	GO:2000352, GO:2000096, GO:1903053, GO:0097062, GO:0097062, GO:0072359, GO:0071300, GO:0070374, GO:0060563, GO:0060074, GO:0060074, GO:0060020, GO:0051353, GO:0051017, GO:0050885, GO:0050885, GO:0048813, GO:0048813, GO:0048008, GO:0046632, GO:0043123, GO:0035640, GO:0035264, GO:0035024, GO:0034613, GO:0032743, GO:0032729, GO:0032092, GO:0031223, GO:0030182, GO:0030036, GO:0030036, GO:0022414, GO:…	negative regulation of endothelial cell apoptotic process, positive regulation of Wnt signaling pathway, planar cell polarity pathway, regulation of extracellular matrix organization, dendritic spine maintenance, dendritic spine maintenance, circulatory system development, cellular response to retinoic acid, positive regulation of ERK1 and ERK2 cascade, neuroepithelial cell differentiation, synap…
ENSMUSG00000026657	1810.32	-1.321	0.326441	-4.04669	5.19469e-05	0.00675735	chr2	4017717	4614043	+	Frmd4a	protein_coding		209630	GO:0030054, GO:0005923, GO:0005923, GO:0005912, GO:0005856, GO:0005737,	cell junction, bicellular tight junction, bicellular tight junction, adherens junction, cytoskeleton, cytoplasm,	GO:0030674,	protein-macromolecule adaptor activity,	GO:0090162, GO:0050714, GO:0050709,	establishment of epithelial cell polarity, positive regulation of protein secretion, negative regulation of protein secretion,
ENSMUSG00000026663	3560.07	-1.12496	0.29234	-3.84812	0.000119029	0.0110615	chr1	170704674	170867771	-	Atf6	protein_coding		226641	GO:0030176, GO:0016021, GO:0016020, GO:0005794, GO:0005789, GO:0005783, GO:0005783, GO:0005737, GO:0005634, GO:0005634, GO:0005634, GO:0005634,	integral component of endoplasmic reticulum membrane, integral component of membrane, membrane, Golgi apparatus, endoplasmic reticulum membrane, endoplasmic reticulum, endoplasmic reticulum, cytoplasm, nucleus, nucleus, nucleus, nucleus,	GO:1990837, GO:0046982, GO:0043565, GO:0042802, GO:0035497, GO:0031625, GO:0005515, GO:0003700, GO:0003677, GO:0001228, GO:0000981, GO:0000978, GO:0000978, GO:0000977, GO:0000976,	sequence-specific double-stranded DNA binding, protein heterodimerization activity, sequence-specific DNA binding, identical protein binding, cAMP response element binding, ubiquitin protein ligase binding, protein binding, DNA-binding transcription factor activity, DNA binding, DNA-binding transcription activator activity, RNA polymerase II-specific, DNA-binding transcription factor activity, RN…	GO:1990440, GO:1903893, GO:0045944, GO:0045944, GO:0043065, GO:0030968, GO:0010508, GO:0007601, GO:0006986, GO:0006357, GO:0006355, GO:0001654,	positive regulation of transcription from RNA polymerase II promoter in response to endoplasmic reticulum stress, positive regulation of ATF6-mediated unfolded protein response, positive regulation of transcription by RNA polymerase II, positive regulation of transcription by RNA polymerase II, positive regulation of apoptotic process, endoplasmic reticulum unfolded protein response, positive reg…
ENSMUSG00000026674	4617.23	-1.08476	0.285474	-3.79985	0.000144782	0.0124243	chr1	169972307	170110762	-	Ddr2	protein_coding		18214	GO:0043235, GO:0016324, GO:0016021, GO:0016020, GO:0015629, GO:0005887, GO:0005886,	receptor complex, apical plasma membrane, integral component of membrane, membrane, actin cytoskeleton, integral component of plasma membrane, plasma membrane,	GO:0038062, GO:0038062, GO:0038062, GO:0016740, GO:0016301, GO:0005524, GO:0005518, GO:0005518, GO:0005518, GO:0004714, GO:0004714, GO:0004713, GO:0004672, GO:0000166,	protein tyrosine kinase collagen receptor activity, protein tyrosine kinase collagen receptor activity, protein tyrosine kinase collagen receptor activity, transferase activity, kinase activity, ATP binding, collagen binding, collagen binding, collagen binding, transmembrane receptor protein tyrosine kinase activity, transmembrane receptor protein tyrosine kinase activity, protein tyrosine kinase…	GO:0090091, GO:0051091, GO:0048146, GO:0046777, GO:0046777, GO:0045860, GO:0045669, GO:0038063, GO:0038063, GO:0035988, GO:0034103, GO:0033674, GO:0031214, GO:0030500, GO:0030199, GO:0018108, GO:0016310, GO:0010763, GO:0008284, GO:0007275, GO:0007169, GO:0007169, GO:0006468, GO:0003416, GO:0001503,	positive regulation of extracellular matrix disassembly, positive regulation of DNA-binding transcription factor activity, positive regulation of fibroblast proliferation, protein autophosphorylation, protein autophosphorylation, positive regulation of protein kinase activity, positive regulation of osteoblast differentiation, collagen-activated tyrosine kinase receptor signaling pathway, collage…
ENSMUSG00000026712	1744.37	-1.12465	0.259298	-4.33727	1.44262e-05	0.00320562	chr2	14229392	14332057	+	Mrc1	protein_coding		17533	GO:0016021, GO:0016020, GO:0010008, GO:0009986, GO:0005886, GO:0005886, GO:0005886, GO:0005768,	integral component of membrane, membrane, endosome membrane, cell surface, plasma membrane, plasma membrane, plasma membrane, endosome,	GO:0038024, GO:0038023, GO:0030246, GO:0005537, GO:0005515, GO:0004888,	cargo receptor activity, signaling receptor activity, carbohydrate binding, mannose binding, protein binding, transmembrane signaling receptor activity,	GO:0071353, GO:0071346, GO:0071222, GO:0006898, GO:0006898, GO:0006897,	cellular response to interleukin-4, cellular response to interferon-gamma, cellular response to lipopolysaccharide, receptor-mediated endocytosis, receptor-mediated endocytosis, endocytosis,
ENSMUSG00000026729	427.543	-1.66259	0.374299	-4.44188	8.91769e-06	0.00237995	chr1	160074735	160077985	-	4930562F07Rik	lincRNA		75255	GO:0005575,	cellular_component,	GO:0003674,	molecular_function,	GO:0008150,	biological_process,
ENSMUSG00000026785	1400.28	-1.17295	0.289923	-4.04574	5.21588e-05	0.00675735	chr2	30077684	30091022	+	Pkn3	protein_coding		263803	GO:0005737, GO:0005634,	cytoplasm, nucleus,	GO:0031267, GO:0016740, GO:0016301, GO:0005524, GO:0004698, GO:0004697, GO:0004674, GO:0004672, GO:0000166,	small GTPase binding, transferase activity, kinase activity, ATP binding, calcium-dependent protein kinase C activity, protein kinase C activity, protein serine/threonine kinase activity, protein kinase activity, nucleotide binding,	GO:0035556, GO:0018105, GO:0016310, GO:0010631, GO:0007165, GO:0006468,	intracellular signal transduction, peptidyl-serine phosphorylation, phosphorylation, epithelial cell migration, signal transduction, protein phosphorylation,
ENSMUSG00000026787	663.418	-1.91158	0.53337	-3.58397	0.000338407	0.0205259	chr2	22622205	22693874	+	Gad2	protein_coding		14417	GO:0061202, GO:0060077, GO:0048471, GO:0045202, GO:0042995, GO:0031410, GO:0031225, GO:0030672, GO:0030424, GO:0030054, GO:0016020, GO:0005886, GO:0005829, GO:0005794, GO:0005737,	clathrin-sculpted gamma-aminobutyric acid transport vesicle membrane, inhibitory synapse, perinuclear region of cytoplasm, synapse, cell projection, cytoplasmic vesicle, anchored component of membrane, synaptic vesicle membrane, axon, cell junction, membrane, plasma membrane, cytosol, Golgi apparatus, cytoplasm,	GO:0044877, GO:0030170, GO:0016831, GO:0016829, GO:0016595, GO:0004351, GO:0003824,	protein-containing complex binding, pyridoxal phosphate binding, carboxy-lyase activity, lyase activity, glutamate binding, glutamate decarboxylase activity, catalytic activity,	GO:0042136, GO:0019752, GO:0006540,	neurotransmitter biosynthetic process, carboxylic acid metabolic process, glutamate decarboxylation to succinate,
ENSMUSG00000026819	1095.93	-1.2821	0.398773	-3.21512	0.00130392	0.0472171	chr2	32414487	32451445	-	Slc25a25	protein_coding		227731	GO:0016021, GO:0016020, GO:0005743, GO:0005739, GO:0005739,	integral component of membrane, membrane, mitochondrial inner membrane, mitochondrion, mitochondrion,	GO:0046872, GO:0005509, GO:0005347,	metal ion binding, calcium ion binding, ATP transmembrane transporter activity,	GO:0070588, GO:0060612, GO:0055085, GO:0046034, GO:0045333, GO:0043010, GO:0035264, GO:0032094, GO:0014823, GO:0002021,	calcium ion transmembrane transport, adipose tissue development, transmembrane transport, ATP metabolic process, cellular respiration, camera-type eye development, multicellular organism growth, response to food, response to activity, response to dietary excess,
ENSMUSG00000026825	1842.78	-1.48869	0.378538	-3.93274	8.39822e-05	0.00889412	chr2	32308471	32353338	-	Dnm1	protein_coding	This gene encodes a member of the dynamin subfamily of GTP-binding proteins. The encoded protein is a GTPase which is required for membrane recycling, including vesicle endocytosis in neurons. It may also be involved in cellular fission via association with microtubules and actin filaments. Mutations in this gene have been shown to cause seizures. Alternative splicing results in multiple transcri…	13429	GO:0098978, GO:0098835, GO:0098835, GO:0098835, GO:0098684, GO:0045202, GO:0045202, GO:0043209, GO:0043196, GO:0032991, GO:0032991, GO:0030117, GO:0016020, GO:0008021, GO:0005886, GO:0005886, GO:0005874, GO:0005856, GO:0005794, GO:0005737, GO:0005737, GO:0005654, GO:0001917,	glutamatergic synapse, presynaptic endocytic zone membrane, presynaptic endocytic zone membrane, presynaptic endocytic zone membrane, photoreceptor ribbon synapse, synapse, synapse, myelin sheath, varicosity, protein-containing complex, protein-containing complex, membrane coat, membrane, synaptic vesicle, plasma membrane, plasma membrane, microtubule, cytoskeleton, Golgi apparatus, cytoplasm, cy…	GO:0050998, GO:0044877, GO:0042802, GO:0042802, GO:0031749, GO:0019901, GO:0017124, GO:0016787, GO:0008022, GO:0008017, GO:0005525, GO:0005515, GO:0003924, GO:0000166,	nitric-oxide synthase binding, protein-containing complex binding, identical protein binding, identical protein binding, D2 dopamine receptor binding, protein kinase binding, SH3 domain binding, hydrolase activity, protein C-terminus binding, microtubule binding, GTP binding, protein binding, GTPase activity, nucleotide binding,	GO:1903423, GO:1901998, GO:1900244, GO:1900242, GO:0051932, GO:0050804, GO:0048488, GO:0048488, GO:0048488, GO:0031623, GO:0031623, GO:0016185, GO:0008344, GO:0007605, GO:0007032, GO:0006898, GO:0006897, GO:0006897, GO:0002031,	positive regulation of synaptic vesicle recycling, toxin transport, positive regulation of synaptic vesicle endocytosis, regulation of synaptic vesicle endocytosis, synaptic transmission, GABAergic, modulation of chemical synaptic transmission, synaptic vesicle endocytosis, synaptic vesicle endocytosis, synaptic vesicle endocytosis, receptor internalization, receptor internalization, synaptic ves…
ENSMUSG00000026826	594.816	-1.71273	0.431428	-3.9699	7.19018e-05	0.00786441	chr2	57106830	57124003	-	Nr4a2	protein_coding		18227	GO:0016607, GO:0005737, GO:0005667, GO:0005654, GO:0005634, GO:0005634, GO:0005634, GO:0000785,	nuclear speck, cytoplasm, transcription regulator complex, nucleoplasm, nucleus, nucleus, nucleus, chromatin,	GO:1990837, GO:0046982, GO:0046872, GO:0043565, GO:0043565, GO:0035259, GO:0035259, GO:0008270, GO:0005515, GO:0004879, GO:0003700, GO:0003677, GO:0001228, GO:0001228, GO:0001228, GO:0000981, GO:0000978, GO:0000978, GO:0000978, GO:0000977,	sequence-specific double-stranded DNA binding, protein heterodimerization activity, metal ion binding, sequence-specific DNA binding, sequence-specific DNA binding, glucocorticoid receptor binding, glucocorticoid receptor binding, zinc ion binding, protein binding, nuclear receptor activity, DNA-binding transcription factor activity, DNA binding, DNA-binding transcription activator activity, RNA …	GO:2001234, GO:0071542, GO:0071542, GO:0071542, GO:0071376, GO:0071376, GO:0051866, GO:0045944, GO:0045944, GO:0045944, GO:0045944, GO:0045944, GO:0045893, GO:0045444, GO:0043576, GO:0043524, GO:0043524, GO:0043085, GO:0042551, GO:0042417, GO:0042416, GO:0042053, GO:0034599, GO:0031668, GO:0031668, GO:0030182, GO:0021986, GO:0021953, GO:0021953, GO:0021952, GO:0017085, GO:0010468, GO:0010467, GO:…	negative regulation of apoptotic signaling pathway, dopaminergic neuron differentiation, dopaminergic neuron differentiation, dopaminergic neuron differentiation, cellular response to corticotropin-releasing hormone stimulus, cellular response to corticotropin-releasing hormone stimulus, general adaptation syndrome, positive regulation of transcription by RNA polymerase II, positive regulation of…
ENSMUSG00000026836	1101.18	-1.55746	0.360832	-4.31631	1.58657e-05	0.003308	chr2	58388644	58567157	-	Acvr1	protein_coding		11477	GO:0070724, GO:0048179, GO:0045177, GO:0043235, GO:0016021, GO:0016020, GO:0005887, GO:0005887, GO:0005886,	BMP receptor complex, activin receptor complex, apical part of cell, receptor complex, integral component of membrane, membrane, integral component of plasma membrane, integral component of plasma membrane, plasma membrane,	GO:1990782, GO:0050431, GO:0050431, GO:0048185, GO:0048185, GO:0046872, GO:0046332, GO:0046332, GO:0045296, GO:0042803, GO:0019838, GO:0016740, GO:0016361, GO:0016361, GO:0016361, GO:0016301, GO:0005524, GO:0005515, GO:0005025, GO:0005025, GO:0004675, GO:0004674, GO:0004674, GO:0004672, GO:0000166,	protein tyrosine kinase binding, transforming growth factor beta binding, transforming growth factor beta binding, activin binding, activin binding, metal ion binding, SMAD binding, SMAD binding, cadherin binding, protein homodimerization activity, growth factor binding, transferase activity, activin receptor activity, type I, activin receptor activity, type I, activin receptor activity, type I, …	GO:2001237, GO:2000017, GO:1905007, GO:0071773, GO:0071363, GO:0061445, GO:0061312, GO:0060923, GO:0060412, GO:0060389, GO:0060037, GO:0051145, GO:0050731, GO:0045944, GO:0045944, GO:0045893, GO:0045669, GO:0032926, GO:0032924, GO:0030509, GO:0030509, GO:0030501, GO:0030335, GO:0030278, GO:0018107, GO:0016310, GO:0010862, GO:0010862, GO:0009968, GO:0009953, GO:0009790, GO:0007507, GO:0007507, GO:…	negative regulation of extrinsic apoptotic signaling pathway, positive regulation of determination of dorsal identity, positive regulation of epithelial to mesenchymal transition involved in endocardial cushion formation, cellular response to BMP stimulus, cellular response to growth factor stimulus, endocardial cushion cell fate commitment, BMP signaling pathway involved in heart development, ca…
ENSMUSG00000027107	848.104	-2.15386	0.562399	-3.82977	0.000128265	0.0116038	chr2	73563215	73580338	-	Chrna1	protein_coding	This gene encodes an alpha subunit of the muscle-derived nicotinic acetylcholine receptor, a pentameric neurotransmitter receptor and member of the ligand-gated ion channel superfamily. The alpha subunit plays a role in substrate binding and channel gating. [provided by RefSeq, Nov 2012].	11435	GO:0099060, GO:0045211, GO:0045202, GO:0043005, GO:0031594, GO:0031594, GO:0031594, GO:0030054, GO:0016021, GO:0016020, GO:0009986, GO:0009986, GO:0005892, GO:0005892, GO:0005887, GO:0005886, GO:0005886,	integral component of postsynaptic specialization membrane, postsynaptic membrane, synapse, neuron projection, neuromuscular junction, neuromuscular junction, neuromuscular junction, cell junction, integral component of membrane, membrane, cell surface, cell surface, acetylcholine-gated channel complex, acetylcholine-gated channel complex, integral component of plasma membrane, plasma membrane, p…	GO:1904315, GO:0042166, GO:0030594, GO:0022848, GO:0022848, GO:0015464, GO:0005515, GO:0005230, GO:0005216, GO:0004888,	transmitter-gated ion channel activity involved in regulation of postsynaptic membrane potential, acetylcholine binding, neurotransmitter receptor activity, acetylcholine-gated cation-selective channel activity, acetylcholine-gated cation-selective channel activity, acetylcholine receptor activity, protein binding, extracellular ligand-gated ion channel activity, ion channel activity, transmembra…	GO:0070050, GO:0050905, GO:0050881, GO:0050877, GO:0048630, GO:0046716, GO:0042391, GO:0042391, GO:0042391, GO:0034220, GO:0019228, GO:0007528, GO:0007274, GO:0007268, GO:0007165, GO:0006812, GO:0006811, GO:0006811, GO:0003009,	neuron cellular homeostasis, neuromuscular process, musculoskeletal movement, nervous system process, skeletal muscle tissue growth, muscle cell cellular homeostasis, regulation of membrane potential, regulation of membrane potential, regulation of membrane potential, ion transmembrane transport, neuronal action potential, neuromuscular junction development, neuromuscular synaptic transmission, c…
ENSMUSG00000027351	5195.31	-1.02949	0.291204	-3.53528	0.000407337	0.0233284	chr2	117121374	117182279	+	Spred1	protein_coding	This gene encodes a membrane-associated protein that is phosphorylated by tyrosine kinases in response to growth factors. The encoded protein acts as a negative regulator of the mitogen-activated protein (MAP) kinase signaling pathway. Alternative splicing results in multiple transcript variants. [provided by RefSeq, Mar 2013].	114715	GO:0031410, GO:0016020, GO:0005886, GO:0005829, GO:0005737, GO:0005654, GO:0005634,	cytoplasmic vesicle, membrane, plasma membrane, cytosol, cytoplasm, nucleoplasm, nucleus,	GO:0030291, GO:0019902, GO:0019901, GO:0019901, GO:0019901, GO:0005515, GO:0005173,	protein serine/threonine kinase inhibitor activity, phosphatase binding, protein kinase binding, protein kinase binding, protein kinase binding, protein binding, stem cell factor receptor binding,	GO:1902747, GO:0090311, GO:0090311, GO:0090051, GO:0070373, GO:0060979, GO:0043517, GO:0043517, GO:0043409, GO:0043409, GO:0030512, GO:0016525, GO:0016525, GO:0016525, GO:0010801, GO:0010801, GO:0010801, GO:0010719, GO:0009966, GO:0007275, GO:0006469,	negative regulation of lens fiber cell differentiation, regulation of protein deacetylation, regulation of protein deacetylation, negative regulation of cell migration involved in sprouting angiogenesis, negative regulation of ERK1 and ERK2 cascade, vasculogenesis involved in coronary vascular morphogenesis, positive regulation of DNA damage response, signal transduction by p53 class mediator, po…
ENSMUSG00000027358	5542.12	-1.37815	0.420709	-3.27578	0.00105372	0.0415525	chr2	133552159	133562885	+	Bmp2	protein_coding	This gene encodes a secreted ligand of the TGF-beta (transforming growth factor-beta) superfamily of proteins. Ligands of this family bind various TGF-beta receptors leading to recruitment and activation of SMAD family transcription factors that regulate gene expression. The encoded preproprotein is proteolytically processed to generate each subunit of the disulfide-linked homodimer, which plays …	12156	GO:0070724, GO:0043231, GO:0032991, GO:0031982, GO:0009986, GO:0005886, GO:0005737, GO:0005634, GO:0005615, GO:0005615, GO:0005615, GO:0005576,	BMP receptor complex, intracellular membrane-bounded organelle, protein-containing complex, vesicle, cell surface, plasma membrane, cytoplasm, nucleus, extracellular space, extracellular space, extracellular space, extracellular region,	GO:0140537, GO:0070700, GO:0070700, GO:0048018, GO:0046332, GO:0043539, GO:0042802, GO:0039706, GO:0019904, GO:0019211, GO:0019211, GO:0008083, GO:0005515, GO:0005125, GO:0005125, GO:0005125,	transcription regulator activator activity, BMP receptor binding, BMP receptor binding, receptor ligand activity, SMAD binding, protein serine/threonine kinase activator activity, identical protein binding, co-receptor binding, protein domain specific binding, phosphatase activator activity, phosphatase activator activity, growth factor activity, protein binding, cytokine activity, cytokine activ…	GO:2000726, GO:2000065, GO:1905222, GO:1905072, GO:1902895, GO:1901522, GO:1900745, GO:0072138, GO:0071773, GO:0071407, GO:0071363, GO:0070374, GO:0061312, GO:0061036, GO:0061036, GO:0060804, GO:0060485, GO:0060395, GO:0060395, GO:0060389, GO:0060348, GO:0060317, GO:0060129, GO:0060128, GO:0060039, GO:0055008, GO:0055007, GO:0055007, GO:0051216, GO:0051148, GO:0051042, GO:0050769, GO:0048839, GO:…	negative regulation of cardiac muscle cell differentiation, negative regulation of cortisol biosynthetic process, atrioventricular canal morphogenesis, cardiac jelly development, positive regulation of pri-miRNA transcription by RNA polymerase II, positive regulation of transcription from RNA polymerase II promoter involved in cellular response to chemical stimulus, positive regulation of p38MAPK…
ENSMUSG00000027784	1054.16	-1.48667	0.392506	-3.78764	0.000152086	0.012804	chr3	69316861	69560802	+	Ppm1l	protein_coding		242083	GO:0016021, GO:0016020,	integral component of membrane, membrane,	GO:0106307, GO:0106306, GO:0046872, GO:0043169, GO:0016791, GO:0016787, GO:0005515, GO:0004722, GO:0004721,	protein threonine phosphatase activity, protein serine phosphatase activity, metal ion binding, cation binding, phosphatase activity, hydrolase activity, protein binding, protein serine/threonine phosphatase activity, phosphoprotein phosphatase activity,	GO:0007178, GO:0006470, GO:0000165,	transmembrane receptor protein serine/threonine kinase signaling pathway, protein dephosphorylation, MAPK cascade,
ENSMUSG00000027803	3467.41	-1.57937	0.406484	-3.88545	0.000102139	0.0102251	chr3	57455649	57575910	-	Wwtr1	protein_coding	This gene encodes a binding protein of the 14-3-3 family of proteins that regulate cell cycle progression, differentiation and apoptosis. The encoded protein is a transcriptional co-activator that binds to the PPXY motif present on transcription factors. The gene product contains a WW domain and, in the C-terminus, a conserved PDZ-binding motif. This gene is distinct from the gene encoding tafazz…	97064	GO:0016604, GO:0016020, GO:0005886, GO:0005829, GO:0005737, GO:0005737, GO:0005737, GO:0005667, GO:0005654, GO:0005654, GO:0005634, GO:0005634, GO:0005634,	nuclear body, membrane, plasma membrane, cytosol, cytoplasm, cytoplasm, cytoplasm, transcription regulator complex, nucleoplasm, nucleoplasm, nucleus, nucleus, nucleus,	GO:0042803, GO:0005515, GO:0003714, GO:0003714, GO:0003713, GO:0003713, GO:0003713,	protein homodimerization activity, protein binding, transcription corepressor activity, transcription corepressor activity, transcription coactivator activity, transcription coactivator activity, transcription coactivator activity,	GO:1900182, GO:0090090, GO:0072307, GO:0060993, GO:0060828, GO:0060390, GO:0060271, GO:0048762, GO:0045944, GO:0045944, GO:0045944, GO:0045669, GO:0045599, GO:0045599, GO:0035329, GO:0035329, GO:0035264, GO:0032835, GO:0031146, GO:0017145, GO:0016567, GO:0016567, GO:0010718, GO:0008284, GO:0006469, GO:0006355, GO:0003015, GO:0001933, GO:0001894, GO:0001649, GO:0001649, GO:0000122,	positive regulation of protein localization to nucleus, negative regulation of canonical Wnt signaling pathway, regulation of metanephric nephron tubule epithelial cell differentiation, kidney morphogenesis, regulation of canonical Wnt signaling pathway, regulation of SMAD protein signal transduction, cilium assembly, mesenchymal cell differentiation, positive regulation of transcription by RNA p…
ENSMUSG00000027843	1464.03	-1.17195	0.315264	-3.71736	0.000201318	0.014801	chr3	103859795	103912247	+	Ptpn22	protein_coding		19260	GO:0048471, GO:0009898, GO:0009898, GO:0005737, GO:0005737, GO:0005737, GO:0005634, GO:0005634, GO:0005634,	perinuclear region of cytoplasm, cytoplasmic side of plasma membrane, cytoplasmic side of plasma membrane, cytoplasm, cytoplasm, cytoplasm, nucleus, nucleus, nucleus,	GO:1990782, GO:0031625, GO:0019900, GO:0017124, GO:0016791, GO:0016787, GO:0005515, GO:0004726, GO:0004725, GO:0004721,	protein tyrosine kinase binding, ubiquitin protein ligase binding, kinase binding, SH3 domain binding, phosphatase activity, hydrolase activity, protein binding, non-membrane spanning protein tyrosine phosphatase activity, protein tyrosine phosphatase activity, phosphoprotein phosphatase activity,	GO:2000566, GO:2000566, GO:1903753, GO:1903753, GO:1903753, GO:1903169, GO:1902523, GO:1902523, GO:1902523, GO:1901222, GO:1901222, GO:1901222, GO:0071663, GO:0071663, GO:0071225, GO:0071225, GO:0070433, GO:0070433, GO:0070433, GO:0070374, GO:0070374, GO:0070374, GO:0050868, GO:0050868, GO:0050868, GO:0050860, GO:0050856, GO:0050852, GO:0050852, GO:0050730, GO:0043508, GO:0042307, GO:0035644, GO:…	positive regulation of CD8-positive, alpha-beta T cell proliferation, positive regulation of CD8-positive, alpha-beta T cell proliferation, negative regulation of p38MAPK cascade, negative regulation of p38MAPK cascade, negative regulation of p38MAPK cascade, regulation of calcium ion transmembrane transport, positive regulation of protein K63-linked ubiquitination, positive regulation of protein…
ENSMUSG00000027977	203.639	-2.47814	0.675892	-3.66647	0.000245922	0.0166578	chr3	123526166	123690853	-	Ndst3	protein_coding		83398	GO:0016021, GO:0016020, GO:0005794,	integral component of membrane, membrane, Golgi apparatus,	GO:0102140, GO:0019213, GO:0019213, GO:0016787, GO:0016740, GO:0015016, GO:0015016, GO:0008146, GO:0003824,	heparan sulfate N-deacetylase activity, deacetylase activity, deacetylase activity, hydrolase activity, transferase activity, [heparan sulfate]-glucosamine N-sulfotransferase activity, [heparan sulfate]-glucosamine N-sulfotransferase activity, sulfotransferase activity, catalytic activity,	GO:0015014, GO:0015014, GO:0015012, GO:0008152,	heparan sulfate proteoglycan biosynthetic process, polysaccharide chain biosynthetic process, heparan sulfate proteoglycan biosynthetic process, polysaccharide chain biosynthetic process, heparan sulfate proteoglycan biosynthetic process, metabolic process,
ENSMUSG00000028036	1445.5	-1.16634	0.299348	-3.89625	9.76918e-05	0.0099133	chr3	151796502	151837630	-	Ptgfr	protein_coding		19220	GO:0016021, GO:0016020, GO:0005886, GO:0005886, GO:0005737,	integral component of membrane, membrane, plasma membrane, plasma membrane, cytoplasm,	GO:0004958, GO:0004958, GO:0004955, GO:0004930,	prostaglandin F receptor activity, prostaglandin F receptor activity, prostaglandin receptor activity, G protein-coupled receptor activity,	GO:0071799, GO:0043066, GO:0035584, GO:0032496, GO:0032355, GO:0010628, GO:0008284, GO:0007204, GO:0007189, GO:0007186, GO:0007186, GO:0007165, GO:0006954,	cellular response to prostaglandin D stimulus, negative regulation of apoptotic process, calcium-mediated signaling using intracellular calcium source, response to lipopolysaccharide, response to estradiol, positive regulation of gene expression, positive regulation of cell population proliferation, positive regulation of cytosolic calcium ion concentration, adenylate cyclase-activating G protein…
[truncated: 219 more rows]
